# Supplementary material for: The Effects of Drought and Shade on the Performance, Morphology and Physiology of Ghanaian Tree Species
Source: PLoS One. 2015 Apr 2;10(4):e0121004. doi: 10.1371/journal.pone.0121004 (PMC4383566; doi:10.1371/journal.pone.0121004)
Supplement: S1 Dataset — (XLSX) [file pone.0121004.s001.xlsx]

## Sheet: Stomatal conductce and leaf wat
Species	Light treatment	Water treatment	Treatment combination	Average stomatal conductnce	log Average stomatal conductnce	leaf water potential (Mpa)	log leaf water potential (Mpa)
Azigb	Low	Dry	1	5.05	0.781755	3.2	0.50515
Azigb	Low	Dry	1	6.725	0.887898	1.4	0.146128
Azigb	Low	Dry	1	6.025	0.846646	1.4	0.146128
Azigb	Low	Wet	3	130.925	2.12033	0.4	-0.39794
Azigb	Low	Wet	3	143.25	2.15912	0.6	-0.221849
Azigb	Low	Wet	3	140.475	2.15068	0.9	-0.0457575
Pafri	Low	Dry	1	9.4	1.01703	2.2	0.342423
Pafri	Low	Dry	1	6.86667	0.895791	2.4	0.380211
Pafri	Low	Dry	1	10.025	1.04238	2	0.30103
Pafri	Low	Wet	3	83.325	1.92596	0.6	-0.221849
Pafri	Low	Wet	3	65.9	1.82543	0.8	-0.09691
Pafri	Low	Wet	3	77.975	1.89749	1	0
Tafri	Low	Dry	1	9.45	1.01912	1.6	0.20412
Tafri	Low	Dry	1	20.15	1.32531	1.1	0.0413927
Tafri	Low	Dry	1	7.45	0.926857	1	0
Tafri	Low	Wet	3	96.325	1.98822	0.6	-0.221849
Tafri	Low	Wet	3	114.775	2.06361	0.8	-0.09691
Tafri	Low	Wet	3	84.3	1.93095	1	0
Prel	Low	Dry	1	6.525	0.876507	2.8	0.447158
Prel	Low	Dry	1	4.45	0.736397	3	0.477121
Prel	Low	Dry	1	5.55	0.816241	3	0.477121
Prel	Low	Wet	3	33.05	1.53212	1	0
Prel	Low	Wet	3	27.75	1.45864	1.1	0.0413927
Prel	Low	Wet	3	18.6	1.29226	0.9	-0.0457575
Srhino	Low	Dry	1	4.2	0.716003	1.3	0.113943
Srhino	Low	Dry	1	5.15	0.788875	0.7	-0.154902
Srhino	Low	Wet	3	52.275	1.72652	0.5	-0.30103
Srhino	Low	Wet	3	69.95	1.85095	0.6	-0.221849
Arob	Low	Dry	1	14.075	1.17826	0.5	-0.30103
Arob	Low	Dry	1	7.575	0.933234	0.6	-0.221849
Arob	Low	Dry	1	10.35	1.055	0.6	-0.221849
Arob	Low	Wet	3	29.275	1.48108	0.5	-0.30103
Arob	Low	Wet	3	36.55	1.57461	0.5	-0.30103
Arob	Low	Wet	3	29.225	1.48037	0.4	-0.39794
Azigb	Low	Dry	1	8.9	0.995635	3.3	0.518514
Azigb	Low	Dry	1	5.65	0.822822	1.4	0.146128
Azigb	Low	Dry	1	9.05	1.00217	1.8	0.255273
Azigb	Low	Wet	3	49.225	1.70092	1.4	0.146128
Azigb	Low	Wet	3	47.525	1.68597	0.9	-0.0457575
Azigb	Low	Wet	3	28.95	1.4764	1.3	0.113943
Pafri	Low	Dry	1	7.25	0.916454	3.2	0.50515
Pafri	Low	Dry	1	11.75	1.10551	2.9	0.462398
Pafri	Low	Dry	1	12.25	1.12222	2	0.30103
Pafri	Low	Wet	3	47.475	1.68552	1.7	0.230449
Pafri	Low	Wet	3	44.8	1.66087	1.8	0.255273
Pafri	Low	Wet	3	32.475	1.52472	0.9	-0.0457575
Tafri	Low	Dry	1	15.775	1.22466	1.3	0.113943
Tafri	Low	Dry	1	13.25	1.15381	1.2	0.0791812
Tafri	Low	Dry	1	24.075	1.39924	0.6	-0.221849
Tafri	Low	Wet	3	102.575	2.01525	0.7	-0.154902
Tafri	Low	Wet	3	105.525	2.02745	1	0
Tafri	Low	Wet	3	127.7	2.10958	0.5	-0.30103
Prel	Low	Dry	1	6.15	0.854306	3	0.477121
Prel	Low	Dry	1	6.25	0.860338	3.1	0.491362
Prel	Low	Wet	3	33.45	1.53719	0.9	-0.0457575
Prel	Low	Wet	3	27.75	1.45864	0.9	-0.0457575
Prel	Low	Wet	3	18.325	1.28612	0.9	-0.0457575
Srhino	Low	Dry	1	3.875	0.687975	2.2	0.342423
Srhino	Low	Dry	1	10.7	1.06819	0.9	-0.0457575
Srhino	Low	Dry	1	6.125	0.852785	1.1	0.0413927
Srhino	Low	Wet	3	192.575	2.28685	0.8	-0.09691
Srhino	Low	Wet	3	90.3	1.96047	1.2	0.0791812
Srhino	Low	Wet	3	104.725	2.02418	0.8	-0.09691
Arob	Low	Dry	1	9.2	1.0086	0.5	-0.30103
Arob	Low	Dry	1	9.4	1.01703	0.5	-0.30103
Arob	Low	Dry	1	9.2	1.0086	0.7	-0.154902
Arob	Low	Wet	3	120.85	2.08583	0.4	-0.39794
Arob	Low	Wet	3	61.275	1.79431	0.4	-0.39794
Arob	Low	Wet	3	55.475	1.75186	0.4	-0.39794
Azigb	High	Dry	2	6.925	0.898999	1.2	0.0791812
Azigb	High	Dry	2	6.775	0.8907	1.2	0.0791812
Azigb	High	Dry	2	6.25	0.860338	1.3	0.113943
Azigb	High	Wet	4	601.65	2.78007	0.8	-0.09691
Azigb	High	Wet	4	284.775	2.45602	1	0
Azigb	High	Wet	4	205.85	2.31566	1	0
Pafri	High	Dry	2	15.875	1.22724	2.8	0.447158
Pafri	High	Dry	2	14.275	1.18398	2.8	0.447158
Pafri	High	Dry	2	18.3	1.28556	2.9	0.462398
Pafri	High	Wet	4	481.1	2.68314	0.6	-0.221849
Pafri	High	Wet	4	76.4	1.88874	0.8	-0.09691
Pafri	High	Wet	4	142.2	2.15594	0.5	-0.30103
Tafri	High	Dry	2	44.5	1.65801	1.6	0.20412
Tafri	High	Dry	2	29.575	1.48537	1.9	0.278754
Tafri	High	Dry	2	19.775	1.31754	1	0
Tafri	High	Wet	4	106.85	2.03282	0.7	-0.154902
Tafri	High	Wet	4	209.625	2.32351	0.7	-0.154902
Tafri	High	Wet	4	113.325	2.05814	0.8	-0.09691
Prel	High	Dry	2	5.075	0.783546	2.6	0.414973
Prel	High	Dry	2	4.375	0.730378	2.4	0.380211
Prel	High	Dry	2	5.175	0.790637	2.4	0.380211
Prel	High	Wet	4	41.475	1.62813	1.2	0.0791812
Prel	High	Wet	4	53.825	1.73898	1.1	0.0413927
Prel	High	Wet	4	33.45	1.53719	1	0
Srhino	High	Dry	2	5.825	0.834103	2.2	0.342423
Srhino	High	Dry	2	6.7	0.886491	1.7	0.230449
Srhino	High	Dry	2	9.25	1.01072	2.1	0.322219
Srhino	High	Wet	4	63.5	1.80956	1	0
Srhino	High	Wet	4	76.2	1.88762	0.7	-0.154902
Srhino	High	Wet	4	69.55	1.8485	0.9	-0.0457575
Arob	High	Dry	2	41.6	1.62941	1.4	0.146128
Arob	High	Dry	2	61.9	1.79865	1.2	0.0791812
Arob	High	Wet	4	93.075	1.97347	0.6	-0.221849
Arob	High	Wet	4	138	2.14301	0.8	-0.09691
Arob	High	Wet	4	122.75	2.09255	0.5	-0.30103
Azigb	High	Dry	2	6.25	0.860338	0.9	-0.0457575
Azigb	High	Dry	2	34.375	1.5487	2	0.30103
Azigb	High	Dry	2	6.25	0.860338	1	0
Azigb	High	Wet	4	254.125	2.40675	1.9	0.278754
Azigb	High	Wet	4	194.65	2.29148	0.8	-0.09691
Pafri	High	Dry	2	7.75	0.942008	3.6	0.556303
Pafri	High	Dry	2	11.95	1.11227	3.2	0.50515
Pafri	High	Dry	2	13.725	1.16806	3	0.477121
Pafri	High	Wet	4	39.625	1.60879	1.8	0.255273
Pafri	High	Wet	4	137.9	2.1427	1.6	0.20412
Pafri	High	Wet	4	101.05	2.00881	0.9	-0.0457575
Tafri	High	Dry	2	12.2	1.12057	1.8	0.255273
Tafri	High	Dry	2	31.3	1.5092	2	0.30103
Tafri	High	Dry	2	20.4	1.33041	2.2	0.342423
Tafri	High	Wet	4	116.55	2.07022	1.1	0.0413927
Tafri	High	Wet	4	179.75	2.25708	1	0
Tafri	High	Wet	4	199.8	2.30276	0.7	-0.154902
Prel	High	Dry	2	4.675	0.753966	2.4	0.380211
Prel	High	Dry	2	5.725	0.827692	2.2	0.342423
Prel	High	Dry	2	8.85	0.993436	1.9	0.278754
Prel	High	Wet	4	28.775	1.47385	1	0
Prel	High	Wet	4	45.175	1.66441	1	0
Prel	High	Wet	4	63.675	1.81074	0.9	-0.0457575
Srhino	High	Dry	2	9.175	1.00753	1.2	0.0791812
Srhino	High	Dry	2	5.3	0.799341	1.5	0.176091
Srhino	High	Dry	2	9.85	1.03543	1.2	0.0791812
Srhino	High	Wet	4	131.125	2.12099	1	0
Srhino	High	Wet	4	174.65	2.24465	0.8	-0.09691
Srhino	High	Wet	4	167.9	2.22763	1	0
Arob	High	Dry	2	47.225	1.68327	1	0
Arob	High	Dry	2	69.05	1.84541	1	0
Arob	High	Dry	2	59.6	1.78247	0.9	-0.0457575
Arob	High	Wet	4	113.3	2.05805	0.8	-0.09691
Arob	High	Wet	4	189.95	2.28092	0.9	-0.0457575
Arob	High	Wet	4	175.425	2.24656	0.6	-0.221849

## Sheet: Plasticity index
	Index of plasticity	Index of plasticity	Index of plasticity		Index of plasticity	Index of plasticity	Index of plasticity	Index of plasticity	Index of plasticity	Mean plasticity	High wet	Index of plasticity	survival plasticity
species	LMF	SMF	RMF	SLA	SSL	SRL	LAR	SLPM	RLPM	Mean plasticity	RGR	RGR	survival plasticity
A- tox	0.110932	0.338642	0.278906	0.189039	0.162471	0.317661	0.183418	0.218372	0.192765	0.221356	1.14826	0.0992911	0.833333
A-rob	0.175528	0.222247	0.151767	0.0515815	0.187169	0.152773	0.0383877	0.0774286	0.118951	0.130648	1.06004	0.137665	0.24
A-zigDs	0.250477	0.152725	0.211697	0.135032	0.244908	0.514711	0.22017	0.241422	0.520267	0.276823	1.12835	0.0984821	0.107143
C- pent	0.817721	0.323504	0.584443	0.22017	0.400209	0.412511	0.661156	0.292054	0.514711	0.469609	1.24706	0.209116	0.190476
E- ang	0.184476	0.15708	0.180905	0.144933	0.282206	0.256981	0.202005	0.207499	0.248377	0.207162	1.10274	0.0901611	0.333333
P-afri	0.194616	0.178086	0.262799	0.0602767	0.265486	0.21114	0.164397	0.1469	0.270542	0.194916	1.12733	0.127129	0.291667
Pr-elb	0.331934	0.156712	0.28446	0.0450074	0.21657	0.361737	0.179648	0.175862	0.306574	0.228723	1.24743	0.116072	0.107143
S- gla	0.142831	0.257052	0.113732	0.0984289	0.250106	0.263793	0.162471	0.0250104	0.30976	0.180354	1.11275	0.0961345	0.818182
S-rhino	0.123142	0.182712	0.235586	0.241422	0.255268	0.198322	0.330115	0.152773	0.148862	0.207578	1.11242	0.105191	0.789474
T- afri	0.357972	0.270268	0.17733	0.168236	0.196474	0.319231	0.374827	0.137021	0.232639	0.248222	1.01655	0.025296	0.407407

## Sheet: Leaf traits
Species	Light	watertreatment	Treatmentcombination	SLA (cm2/g)	LAR( cm2/g)	LMF(g/g)	SMF (g/g)	RMF(g/g)	SSL(cm/g)	SRL_total(cm/g)	RLPM(cm/g)	SLPM (cm/g)	Log SLA	LogLAR	ArcsineLMFnew	ArcsineSMFnew	ArcsineRMFnew	logSSL	LogSRLtotal	PDW	logRLPM	logSLPM	LogPDW
T- afri	Low	Wet	3	178.699	62.7558	0.351181	0.240945	0.407874	45.7516	100.619	41.0398	11.0236	2.25212	1.79765	0.634289	0.513078	0.692743	1.66041	2.00268	1.27	1.61321	1.04232	0.103804
T- afri	Low	Wet	3	212.572	62.4168	0.293626	0.2372	0.469175	55.5066	94.4577	44.3171	13.1661	2.32751	1.7953	0.572664	0.508688	0.754553	1.74434	1.97524	0.957	1.64657	1.11946	-0.0190881
T- afri	Low	Wet	3	304.234	86.9805	0.2859	0.263808	0.450292	41.8719	99.5303	44.8177	11.0461	2.48321	1.93942	0.564148	0.539401	0.735608	1.62192	1.99796	1.539	1.65145	1.04321	0.187239
T- afri	Low	Wet	3	220.778	66.0269	0.299065	0.284379	0.416555	32.8638	88.1932	36.7373	9.34579	2.34395	1.81972	0.57862	0.562464	0.701561	1.51672	1.94543	1.498	1.56511	0.970616	0.175512
T- afri	Low	Wet	3	374.051	116.21	0.31068	0.2411	0.44822	49.6644	87.6265	39.276	11.9741	2.57293	2.06524	0.591235	0.51326	0.733525	1.69605	1.94264	1.236	1.59413	1.07824	0.0920185
T- afri	Low	Wet	3	277.246	91.5253	0.330123	0.269702	0.400175	40.2597	93.6484	37.4758	10.8581	2.44287	1.96154	0.61207	0.546065	0.684898	1.60487	1.9715	1.142	1.57375	1.03576	0.0576661
T- afri	Low	Wet	3	356.612	111.834	0.3136	0.3128	0.3736	40.4092	113.914	42.5581	12.64	2.5522	2.04857	0.594386	0.593523	0.657612	1.60648	2.05658	1.25	1.62898	1.10175	0.09691
T- afri	Low	Wet	3	221.57	61.0119	0.275362	0.378882	0.345756	46.1749	104.332	36.0734	17.4948	2.34551	1.78541	0.552421	0.663063	0.628596	1.66441	2.01842	0.966	1.55719	1.24291	-0.0150229
T- afri	Low	Wet	3	266.598	77.4716	0.290593	0.219892	0.489515	39.2371	56.7356	27.7729	8.62792	2.42586	1.88914	0.569329	0.488075	0.774912	1.5937	1.75386	1.669	1.44362	0.935906	0.222456
T- afri	Low	Wet	3	181.301	47.16	0.26012	0.314093	0.425787	36.0382	105.696	45.0041	11.3193	2.2584	1.67357	0.535208	0.594917	0.71091	1.55676	2.02406	1.334	1.65325	1.05382	0.125156
P-afri	Low	Wet	3	331.509	171.485	0.517285	0.137776	0.34494	29.0909	68.2764	23.5512	4.00802	2.5205	2.23422	0.802686	0.380281	0.627738	1.46376	1.83427	3.992	1.37201	0.602929	0.601191
P-afri	Low	Wet	3	387.152	232.334	0.600109	0.194201	0.205689	40.2817	106.64	21.9347	7.82276	2.58788	2.36611	0.886189	0.456359	0.470722	1.60511	2.02792	1.828	1.34113	0.89336	0.261976
P-afri	Low	Wet	3	358.855	209.944	0.58504	0.169533	0.245427	22.5443	93.5417	22.9577	3.822	2.55492	2.3221	0.870853	0.424367	0.518302	1.35304	1.97101	3.663	1.36093	0.582291	0.563837
P-afri	Low	Wet	3	380.511	147.463	0.387538	0.302432	0.31003	56.2814	144.32	44.7435	17.0213	2.58037	2.16868	0.671966	0.58229	0.590533	1.75036	2.15933	0.658	1.65073	1.23099	-0.181774
P-afri	Low	Wet	3	386.586	213.945	0.553421	0.154862	0.291717	65.8915	96.4655	28.1406	10.2041	2.58725	2.3303	0.838922	0.404463	0.570565	1.81883	1.98437	0.833	1.44933	1.00877	-0.079355
P-afri	Low	Wet	3	315.801	159.379	0.504682	0.224415	0.270903	26.0805	98.0196	26.5538	5.85284	2.49941	2.20243	0.790081	0.493515	0.547417	1.41632	1.99131	2.99	1.42413	0.767367	0.475671
P-afri	Low	Wet	3	357.972	185.401	0.517919	0.185549	0.296532	38.0062	83.914	24.8832	7.05202	2.55385	2.26811	0.803321	0.445328	0.575849	1.57985	1.92383	1.73	1.39591	0.848314	0.238046
P-afri	Low	Wet	3	353.203	219.505	0.621469	0.191384	0.187147	39.4834	126.694	23.7103	7.5565	2.54802	2.34144	0.908095	0.452789	0.44738	1.59641	2.10275	1.416	1.37494	0.878321	0.151063
P-afri	Low	Wet	3	266.38	151.226	0.567708	0.1875	0.244792	46.7593	97.9755	23.9836	8.76736	2.4255	2.17963	0.853315	0.447832	0.517564	1.66987	1.99112	1.152	1.37991	0.942869	0.0614525
P-afri	Low	Wet	3	240.746	135.362	0.562262	0.184411	0.253327	39.9485	83.2939	21.1006	7.36692	2.38156	2.1315	0.847823	0.443862	0.527432	1.6015	1.92061	2.104	1.32429	0.867286	0.323046
S-rhino	Low	Wet	3	503.242	284.03	0.564401	0.205426	0.230173	29.0276	132.466	30.4901	5.96303	2.70178	2.45336	0.849978	0.470397	0.500385	1.46281	2.1221	3.354	1.48416	0.775467	0.525563
S-rhino	Low	Wet	3	359.402	176.356	0.490694	0.251611	0.257695	26.8848	157.308	40.5376	6.7645	2.55558	2.24639	0.776092	0.525457	0.53244	1.42951	2.19675	2.794	1.60786	0.830235	0.446226
S-rhino	Low	Wet	3	406.312	235.121	0.578671	0.202783	0.218546	19.4678	127.57	27.8799	3.94774	2.60886	2.37129	0.864397	0.467118	0.486448	1.28932	2.10575	7.042	1.44529	0.596349	0.847696
S-rhino	Low	Wet	3	346.456	202.854	0.585512	0.210601	0.203887	31.7114	149.28	30.4363	6.67845	2.53965	2.30718	0.871333	0.476771	0.468489	1.50122	2.174	2.83	1.48339	0.824675	0.451786
S-rhino	Low	Wet	3	290.006	131.815	0.454526	0.291856	0.253618	17.7646	161.768	41.0274	5.18471	2.46241	2.11997	0.739861	0.570718	0.527767	1.24956	2.20889	4.629	1.61307	0.714724	0.665487
S-rhino	Low	Wet	3	251.149	127.105	0.506095	0.268623	0.225282	15.9664	169.343	38.1499	4.28894	2.39993	2.10416	0.791493	0.544849	0.494554	1.20321	2.22877	4.43	1.58149	0.63235	0.646404
S-rhino	Low	Wet	3	366.263	214.157	0.584708	0.230181	0.185111	31.993	153.69	28.4497	7.36419	2.56379	2.33073	0.870517	0.500395	0.444764	1.50506	2.18665	2.485	1.45408	0.867125	0.395326
S-rhino	Low	Wet	3	356.892	187.559	0.525534	0.206936	0.26753	29.0976	117.92	31.5471	6.02134	2.55254	2.27314	0.810943	0.472262	0.543615	1.46386	2.07159	2.624	1.49896	0.779693	0.418964
A-rob	Low	Wet	3	204.42	97.7251	0.478061	0.237855	0.284083	13.8824	82.7088	23.4962	3.30199	2.31052	1.99001	0.763452	0.509458	0.562136	1.14246	1.91755	8.934	1.371	0.518776	0.951046
A-rob	Low	Wet	3	242.11	127.27	0.525668	0.268449	0.205882	24.7012	125.186	25.7735	6.63102	2.38401	2.10472	0.811078	0.544652	0.470961	1.39272	2.09755	3.74	1.41117	0.82158	0.572872
A-rob	Low	Wet	3	177.927	68.9979	0.387787	0.21818	0.394033	15.0841	64.6168	25.4611	3.29104	2.25024	1.83884	0.672222	0.486005	0.678621	1.17852	1.81035	10.088	1.40588	0.517333	1.00381
A-rob	Low	Wet	3	179.411	70.8593	0.394956	0.24855	0.356494	11.4697	77.2467	27.538	2.85079	2.25385	1.8504	0.679565	0.521923	0.639845	1.05955	1.88788	10.348	1.43993	0.454966	1.01486
A-rob	Low	Wet	3	216.1	86.1742	0.398771	0.230363	0.370867	12.2732	59.0693	21.9068	2.82729	2.33465	1.93538	0.683464	0.50061	0.654784	1.08896	1.77136	8.135	1.34058	0.45137	0.910358
A-rob	Low	Wet	3	197.041	99.1852	0.503373	0.213322	0.283305	23.419	69.639	19.7291	4.99578	2.29456	1.99645	0.788771	0.4801	0.561273	1.36957	1.84285	4.744	1.29511	0.698604	0.676145
A-rob	Low	Wet	3	184.485	80.3768	0.435681	0.250668	0.313651	13.9091	42.6287	13.3705	3.48657	2.26596	1.90513	0.720901	0.52437	0.594441	1.1433	1.6297	7.113	1.12615	0.542399	0.852053
A-rob	Low	Wet	3	263.284	139.167	0.528582	0.205642	0.265776	39.7112	49.263	13.0929	8.1663	2.42042	2.14354	0.813996	0.470664	0.541631	1.59891	1.69252	2.694	1.11704	0.912025	0.430398
A-zigDs	Low	Wet	3	291.665	98.1055	0.336364	0.162987	0.500649	50.1992	96.4678	48.2965	8.18182	2.46488	1.99169	0.61869	0.415575	0.786048	1.7007	1.98438	1.54	1.68392	0.91285	0.187521
A-zigDs	Low	Wet	3	231.258	71.6271	0.309728	0.214008	0.476265	54.5455	83.3671	39.7048	11.6732	2.3641	1.85508	0.590206	0.480937	0.761654	1.73676	1.92099	1.285	1.59884	1.06719	0.108903
A-zigDs	Low	Wet	3	250.649	80.0763	0.319476	0.179775	0.500749	34.7917	84.1125	42.1192	6.25468	2.39907	1.9035	0.600702	0.437856	0.786147	1.54148	1.92486	2.67	1.62448	0.796205	0.426511
A-zigDs	Low	Wet	3	226.157	67.7029	0.299363	0.180042	0.520594	40.8019	69.3085	36.0816	7.34607	2.35441	1.83061	0.578945	0.438204	0.805998	1.61068	1.84079	2.355	1.55729	0.866055	0.371991
A-zigDs	Low	Wet	3	307.074	115.095	0.374813	0.191404	0.433783	39.295	94.026	40.7869	7.52124	2.48724	2.06106	0.658864	0.452814	0.718986	1.59434	1.97325	2.001	1.61052	0.876289	0.301247
A-zigDs	Low	Wet	3	231.316	86.9396	0.375848	0.134328	0.489824	30.0505	73.5403	36.0218	4.03664	2.36421	1.93922	0.659934	0.375253	0.775221	1.47785	1.86653	2.948	1.55656	0.606019	0.469527
A-zigDs	Low	Wet	3	268.049	94.3563	0.352011	0.198994	0.448994	43.3213	107.712	48.362	8.62069	2.42821	1.97477	0.635159	0.462389	0.734304	1.6367	2.03226	1.392	1.6845	0.935542	0.143639
A-zigDs	Low	Wet	3	247.913	63.0557	0.254346	0.264867	0.480787	37.4784	63.6333	30.5941	9.92681	2.3943	1.79972	0.528603	0.540602	0.76618	1.57378	1.80368	2.186	1.48564	0.99681	0.33965
Pr-elb	Low	Wet	3	457.549	144.865	0.31661	0.466441	0.216949	19.6221	95.2086	20.6554	9.15254	2.66044	2.16096	0.597626	0.751814	0.484514	1.29275	1.97868	2.95	1.31503	0.961542	0.469822
Pr-elb	Low	Wet	3	438.6	105.293	0.240065	0.531301	0.228634	24.0779	130.385	29.8103	12.7926	2.64207	2.0224	0.512049	0.81672	0.498555	1.38162	2.11523	1.837	1.47437	1.10696	0.264109
Pr-elb	Low	Wet	3	434.103	134.587	0.310034	0.443067	0.2469	35.6234	134.113	33.1124	15.7835	2.63759	2.129	0.590537	0.728341	0.520011	1.55174	2.12747	0.887	1.51999	1.1982	-0.0520764
Pr-elb	Low	Wet	3	447.694	120.473	0.269097	0.46875	0.262153	26.5432	107.507	28.1833	12.4421	2.65098	2.08089	0.545383	0.754128	0.537521	1.42395	2.03144	1.728	1.44999	1.09489	0.237544
Pr-elb	Low	Wet	3	443.364	166.605	0.375775	0.412707	0.211519	16.8961	67.1726	14.2083	6.97314	2.64676	2.22169	0.659858	0.697655	0.477896	1.22779	1.82719	3.872	1.15254	0.843428	0.587935
Pr-elb	Low	Wet	3	436.35	125.544	0.287715	0.495935	0.21635	23.6794	63.5938	13.7585	11.7435	2.63984	2.0988	0.566154	0.781333	0.483787	1.37437	1.80341	2.214	1.13857	1.0698	0.345178
Pr-elb	Low	Wet	3	481.08	107.22	0.222874	0.509531	0.267595	30.9353	52.8722	14.1484	15.7625	2.68222	2.03028	0.491666	0.79493	0.543689	1.49045	1.72323	1.364	1.15071	1.19762	0.134814
Pr-elb	Low	Wet	3	466.261	151.05	0.32396	0.419449	0.256591	30.7263	93.4096	23.968	12.8881	2.66863	2.17912	0.605502	0.704495	0.531176	1.48751	1.97039	1.707	1.37963	1.11019	0.232234
T- afri	Low	Wet	3	210.776	62.0003	0.294152	0.252215	0.453633	35.363	88.4809	40.1378	8.91908	2.32382	1.79239	0.573241	0.526153	0.738964	1.54855	1.94685	1.693	1.60355	0.95032	0.228657
T- afri	Low	Wet	3	295.168	81.4124	0.275817	0.243137	0.481046	36.2903	73.0547	35.1427	8.82353	2.47007	1.91069	0.55293	0.515637	0.766439	1.55979	1.86365	1.53	1.54583	0.945642	0.184691
T- afri	Low	Wet	3	167.361	56.7231	0.338926	0.218121	0.442953	47.3077	69.9755	30.9959	10.3188	2.22365	1.75376	0.6214	0.485934	0.728227	1.67493	1.84495	1.192	1.4913	1.01363	0.0762763
T- afri	Low	Wet	3	303.536	102.165	0.336583	0.266628	0.396789	39.3548	125.998	49.9946	10.4931	2.48221	2.0093	0.618922	0.542596	0.68144	1.595	2.10036	1.744	1.69892	1.0209	0.241546
T- afri	Low	Wet	3	187.501	58.5194	0.312102	0.257962	0.429936	44.1358	108.726	46.7453	11.3854	2.273	1.7673	0.59277	0.532744	0.715103	1.64479	2.03633	1.256	1.66974	1.05635	0.0989896
T- afri	Low	Wet	3	206.353	69.3898	0.336268	0.24912	0.414613	42.0495	85.7882	35.5689	10.4754	2.31461	1.8413	0.618589	0.522582	0.69959	1.62376	1.93343	1.136	1.55107	1.02017	0.0553783
T- afri	Low	Wet	3	200.939	67.9773	0.338298	0.255319	0.406383	55.4167	92.7265	37.6825	14.1489	2.30306	1.83236	0.620736	0.529719	0.691225	1.74364	1.9672	0.94	1.57614	1.15072	-0.0268721
T- afri	Low	Wet	3	195.081	62.7106	0.321459	0.268872	0.409669	51.1041	129.253	52.9509	13.7405	2.29022	1.79734	0.602827	0.545129	0.694569	1.70846	2.11144	1.179	1.72387	1.138	0.0715138
T- afri	Low	Wet	3	239.327	79.4573	0.332003	0.242182	0.425815	37.9121	93.1258	39.6544	9.18164	2.37899	1.90013	0.614068	0.514524	0.710938	1.57878	1.96907	1.503	1.59829	0.96292	0.176959
T- afri	Low	Wet	3	322.148	116.097	0.360385	0.218019	0.421596	41.9558	116.844	49.2608	9.14718	2.50806	2.06482	0.643902	0.485811	0.706669	1.62279	2.06761	1.454	1.6925	0.961287	0.162564
P-afri	Low	Wet	3	352.698	155.578	0.44111	0.205044	0.353846	23.2472	47.6304	16.8538	4.76671	2.5474	2.19195	0.726371	0.469923	0.637079	1.36637	1.67788	3.965	1.2267	0.678219	0.598243
P-afri	Low	Wet	3	391.213	207.983	0.531636	0.197145	0.271219	33.2681	81.075	21.9891	6.55864	2.59241	2.31803	0.817055	0.460069	0.547773	1.52203	1.90889	2.592	1.34221	0.816814	0.413635
P-afri	Low	Wet	3	400.969	217.381	0.542139	0.164506	0.293355	52.2167	114.912	33.71	8.58995	2.60311	2.33722	0.827588	0.417627	0.572366	1.71781	2.06037	1.234	1.52776	0.933991	0.0913152
P-afri	Low	Wet	3	360.319	179.447	0.498022	0.220659	0.281319	24.1036	82.569	23.2282	5.31868	2.55669	2.25394	0.78342	0.489001	0.559066	1.38208	1.91682	2.275	1.36602	0.725804	0.356981
P-afri	Low	Wet	3	367.955	175.851	0.477915	0.178901	0.343184	26.2877	58.6209	20.1178	4.70289	2.56579	2.24515	0.763306	0.436716	0.62589	1.41975	1.76805	3.147	1.30358	0.672365	0.497897
P-afri	Low	Wet	3	271.573	158.24	0.582677	0.186164	0.231159	41.6918	87.3521	20.1922	7.76153	2.43389	2.19932	0.868457	0.446119	0.501555	1.62005	1.94127	1.778	1.30518	0.889947	0.249932
P-afri	Low	Wet	3	354.859	206.694	0.582467	0.137822	0.279711	36.3934	106.794	29.8713	5.01582	2.55006	2.31533	0.868244	0.380348	0.557277	1.56102	2.02855	2.213	1.47525	0.700342	0.344981
P-afri	Low	Wet	3	451.751	267.903	0.593032	0.167385	0.239583	26.824	71.679	17.1731	4.48994	2.6549	2.42798	0.878975	0.421497	0.511485	1.42852	1.85539	2.784	1.23485	0.652241	0.444669
P-afri	Low	Wet	3	321.108	157.961	0.491926	0.216263	0.291811	38.1333	156.818	45.7613	8.24683	2.50665	2.19855	0.777324	0.483681	0.570669	1.5813	2.1954	1.734	1.6605	0.916287	0.239049
P-afri	Low	Wet	3	366.611	230.592	0.628984	0.188214	0.182802	44.0895	116.465	21.29	8.29826	2.56421	2.36284	0.915857	0.448746	0.441785	1.64433	2.06619	1.663	1.32818	0.918987	0.220892
S-rhino	Low	Wet	3	450.275	243.032	0.539742	0.224964	0.235294	25.2551	117.715	27.6977	5.68149	2.65348	2.38566	0.825182	0.494173	0.506445	1.40235	2.07083	3.485	1.44244	0.754462	0.542203
S-rhino	Low	Wet	3	392.155	207.965	0.530314	0.194717	0.274969	26.4858	78.2315	21.5112	5.15723	2.59346	2.31799	0.815731	0.457011	0.55198	1.42301	1.89338	3.975	1.33266	0.712417	0.599337
S-rhino	Low	Wet	3	348.083	207.617	0.596458	0.173842	0.2297	27.2727	112.808	25.9121	4.74114	2.54168	2.31726	0.882464	0.43008	0.499823	1.43573	2.05234	3.67	1.4135	0.675883	0.564666
S-rhino	Low	Wet	3	272.119	154.168	0.566545	0.146545	0.286909	33.4988	123.434	35.4143	4.90909	2.43476	2.18799	0.852142	0.392839	0.565264	1.52503	2.09143	2.75	1.54918	0.691001	0.439333
S-rhino	Low	Wet	3	364.384	175.92	0.482787	0.291616	0.225597	25.6944	133.109	30.029	7.49291	2.56156	2.24531	0.768181	0.570455	0.494931	1.40984	2.12421	2.469	1.47754	0.874651	0.392521
S-rhino	Low	Wet	3	343.284	154.863	0.451123	0.310881	0.237997	22.7778	134.931	32.1131	7.08117	2.53565	2.18995	0.736443	0.591452	0.509624	1.35751	2.13011	2.895	1.50668	0.850105	0.461649
S-rhino	Low	Wet	3	328.137	219.855	0.670011	0.0998885	0.2301	35.2679	99.3343	22.8569	3.52285	2.51605	2.34214	0.958868	0.321565	0.500299	1.54738	1.9971	4.485	1.35902	0.546895	0.651762
S-rhino	Low	Wet	3	412.006	184.604	0.448062	0.32093	0.231008	24.3961	113.571	26.2358	7.82946	2.6149	2.26624	0.733366	0.602261	0.501376	1.38732	2.05527	2.58	1.4189	0.893732	0.41162
A-rob	Low	Wet	3	232.154	97.4581	0.419799	0.257101	0.323099	11.9887	49.8581	16.1091	3.08232	2.36578	1.98882	0.70485	0.531761	0.604582	1.07877	1.69774	8.273	1.20707	0.488877	0.917663
A-rob	Low	Wet	3	223.002	94.8289	0.425238	0.184029	0.390733	16.9643	118.379	46.2546	3.12192	2.34831	1.97694	0.710355	0.44337	0.675242	1.22954	2.07327	6.086	1.66515	0.494422	0.784332
A-rob	Low	Wet	3	266.5	117.625	0.44137	0.23004	0.32859	24.055	164.8	54.1516	5.5336	2.4257	2.0705	0.726633	0.500227	0.61044	1.38121	2.21696	3.795	1.73361	0.743008	0.579212
A-rob	Low	Wet	3	207.167	94.1988	0.4547	0.384508	0.160792	12.2638	247.805	39.8449	4.71552	2.31632	1.97405	0.740036	0.668854	0.412595	1.08862	2.39411	6.468	1.60037	0.67353	0.81077
A-rob	Low	Wet	3	206.506	85.5574	0.414309	0.303222	0.282469	11.3473	73.4887	20.7583	3.44074	2.31493	1.93226	0.699282	0.58315	0.560344	1.05489	1.86622	9.155	1.31719	0.536652	0.961658
A-rob	Low	Wet	3	200.977	74.8347	0.372355	0.340536	0.28711	13.4724	181.847	52.2101	4.58783	2.30315	1.8741	0.656324	0.623099	0.565486	1.12945	2.25971	6.757	1.71775	0.661608	0.829754
A-rob	Low	Wet	3	243.568	154.613	0.634783	0.150253	0.214965	15.1413	68.0874	14.6364	2.27503	2.38662	2.18924	0.921869	0.398053	0.482102	1.18016	1.83307	9.89	1.16543	0.356986	0.995196
A-rob	Low	Wet	3	193.463	80.8357	0.417835	0.205796	0.376369	15.2833	49.1782	18.5092	3.14525	2.2866	1.9076	0.702859	0.470854	0.660472	1.18422	1.69177	8.489	1.26739	0.497655	0.928857
A-zigDs	Low	Wet	3	349.833	164.469	0.470135	0.22736	0.302505	83.8983	191.073	57.8006	19.0751	2.54386	2.21608	0.755515	0.497037	0.582369	1.92375	2.2812	0.519	1.76193	1.28047	-0.284833
A-zigDs	Low	Wet	3	228.626	133.953	0.585903	0.176211	0.237885	66	97.3153	23.1499	11.63	2.35913	2.12695	0.87173	0.433198	0.509493	1.81954	1.98818	1.135	1.36455	1.06558	0.0549959
A-zigDs	Low	Wet	3	391.911	171.235	0.436923	0.230769	0.332308	80	221.74	73.6858	18.4615	2.59319	2.23359	0.722153	0.501093	0.614391	1.90309	2.34584	0.65	1.86738	1.26627	-0.187087
A-zigDs	Low	Wet	3	240.779	65.955	0.273923	0.264354	0.461722	72.3982	195.399	90.2201	19.1388	2.38162	1.81925	0.550809	0.540021	0.747083	1.85973	2.29092	0.836	1.9553	1.28191	-0.0777937
A-zigDs	Low	Wet	3	237.223	117.692	0.496124	0.189922	0.313953	89.7959	77.5702	24.3534	17.0543	2.37516	2.07075	0.781522	0.450928	0.594767	1.95326	1.88969	0.774	1.38656	1.23183	-0.111259
A-zigDs	Low	Wet	3	183.912	58.2498	0.316726	0.228944	0.45433	53.3679	209.639	95.2454	12.2183	2.26461	1.76529	0.59775	0.498924	0.739664	1.72728	2.32147	0.843	1.97884	1.08701	-0.0741724
A-zigDs	Low	Wet	3	261.161	77.9221	0.298368	0.238539	0.463092	44.6254	149.165	69.077	10.6449	2.41691	1.89166	0.577858	0.510261	0.748457	1.64958	2.17367	1.287	1.83933	1.02714	0.109579
A-zigDs	Low	Wet	3	328.377	101.411	0.308824	0.316667	0.37451	45.2012	151.354	56.6837	14.3137	2.51637	2.00608	0.589227	0.597686	0.658552	1.65515	2.18	1.02	1.75346	1.15575	0.00860017
Pr-elb	Low	Wet	3	434.924	155.208	0.356863	0.432157	0.21098	22.0508	109.873	23.181	9.52941	2.63841	2.19091	0.64023	0.717345	0.477236	1.34342	2.04089	2.55	1.36513	0.979066	0.40654
Pr-elb	Low	Wet	3	437.974	138.234	0.31562	0.480292	0.204088	16.4134	79.5618	16.2376	7.88321	2.64145	2.14061	0.596561	0.765685	0.468738	1.2152	1.9007	3.425	1.21052	0.896703	0.534661
Pr-elb	Low	Wet	3	424.461	161.037	0.379392	0.404622	0.215987	14.5688	90.444	19.5347	5.89484	2.62784	2.20693	0.663588	0.689432	0.483345	1.16342	1.95638	4.241	1.29081	0.770472	0.627468
Pr-elb	Low	Wet	3	404.173	155.237	0.384086	0.385738	0.230176	19.1292	108.024	24.8645	7.37885	2.60657	2.191	0.66842	0.670117	0.500389	1.2817	2.03352	3.632	1.39558	0.867989	0.560146
Pr-elb	Low	Wet	3	437.411	131.906	0.301561	0.493868	0.204571	15.8014	67.3177	13.7712	7.80379	2.64089	2.12026	0.581341	0.779266	0.469337	1.19869	1.82813	3.588	1.13897	0.892306	0.554852
Pr-elb	Low	Wet	3	486.097	176.47	0.363034	0.432872	0.204094	31.0153	86.9694	17.7499	13.4256	2.68672	2.24667	0.646659	0.718067	0.468746	1.49158	1.93937	1.661	1.2492	1.12794	0.22037
Pr-elb	Low	Wet	3	473.629	126.979	0.268098	0.422699	0.309202	27.1408	40.7999	12.6154	11.4724	2.67544	2.10373	0.544256	0.707786	0.589637	1.43362	1.61066	1.63	1.1009	1.05965	0.212188
Pr-elb	Low	Wet	3	433.563	131.505	0.303313	0.481101	0.215586	14.355	95.6377	20.6181	6.90621	2.63705	2.11894	0.583249	0.766495	0.482858	1.157	1.98063	4.286	1.31425	0.83924	0.632052
T- afri	High	Wet	4	169.049	51.8009	0.306425	0.20648	0.487095	32.4468	80.8415	39.3775	6.69962	2.22801	1.71434	0.586629	0.471699	0.772492	1.51117	1.90763	1.821	1.59525	0.82605	0.26031
T- afri	High	Wet	4	166.714	22.5342	0.135167	0.244587	0.620246	34.4498	83.3123	51.6741	8.42598	2.22197	1.35284	0.376481	0.517326	0.906834	1.53719	1.92071	1.709	1.71327	0.92562	0.232742
T- afri	High	Wet	4	313.132	65.3811	0.208797	0.351336	0.439866	24.2472	113.65	49.9908	8.51893	2.49573	1.81545	0.474556	0.634452	0.725119	1.38466	2.05557	1.796	1.69889	0.930385	0.254306
T- afri	High	Wet	4	96.5213	31.0395	0.321582	0.264888	0.41353	29.8561	49.4411	20.4454	7.90853	1.98462	1.49191	0.602958	0.540626	0.698491	1.47503	1.69409	2.099	1.3106	0.898096	0.322012
T- afri	High	Wet	4	354.724	97.9674	0.27618	0.243383	0.480437	29.5508	66.8951	32.1389	7.19217	2.54989	1.99108	0.553335	0.515924	0.76583	1.47057	1.82539	1.738	1.50703	0.85686	0.24005
T- afri	High	Wet	4	287.706	75.6295	0.262871	0.291339	0.44579	25.9875	72.1256	32.1529	7.57117	2.45895	1.87869	0.538338	0.570149	0.731082	1.41476	1.85809	1.651	1.50722	0.879163	0.217747
T- afri	High	Wet	4	206.883	47.3417	0.228833	0.300534	0.470633	35.7868	96.5477	45.4386	10.7551	2.31573	1.67524	0.498792	0.580222	0.756014	1.55372	1.98474	1.311	1.65742	1.03162	0.117603
T- afri	High	Wet	4	153.143	39.8374	0.260131	0.330778	0.409091	26.4901	72.0662	29.4816	8.76232	2.1851	1.60029	0.535221	0.612766	0.693981	1.42308	1.85773	1.826	1.46955	0.942619	0.261501
T- afri	High	Wet	4	239.453	56.3872	0.235484	0.282258	0.482258	41.4286	70.5094	34.0037	11.6935	2.37922	1.75118	0.506668	0.56011	0.767653	1.6173	1.84825	1.24	1.53153	1.06795	0.0934217
T- afri	High	Wet	4	160.996	27.6712	0.171875	0.267045	0.56108	34.8404	96.6906	54.2511	9.30398	2.20681	1.44203	0.427479	0.543067	0.846631	1.54208	1.98538	1.408	1.73441	0.968669	0.148603
S-rhino	High	Wet	4	246.654	116.302	0.471519	0.210809	0.317672	15.1493	77.6919	24.6806	3.19361	2.39209	2.06559	0.756901	0.477026	0.598767	1.18039	1.89038	6.513	1.39235	0.504282	0.813781
S-rhino	High	Wet	4	277.763	130.81	0.470941	0.138199	0.390861	22.1509	101.122	39.5244	3.06122	2.44367	2.11664	0.756322	0.380894	0.675373	1.34539	2.00484	4.508	1.59687	0.485895	0.653984
S-rhino	High	Wet	4	214.759	83.6853	0.389671	0.239297	0.371032	9.04665	69.3014	25.713	2.16484	2.33195	1.92265	0.674154	0.511149	0.654955	0.956488	1.84074	10.301	1.41015	0.335425	1.01288
S-rhino	High	Wet	4	356.527	206.742	0.579877	0.199018	0.221104	23.7978	132.656	29.3309	4.7362	2.55209	2.31543	0.865619	0.462419	0.489537	1.37654	2.12273	4.075	1.46733	0.67543	0.610128
S-rhino	High	Wet	4	325.858	208.643	0.640288	0.195726	0.163986	20.7568	137.64	22.5712	4.06263	2.51303	2.3194	0.927595	0.458283	0.416927	1.31716	2.13875	4.726	1.35355	0.608808	0.674494
S-rhino	High	Wet	4	232.03	135.013	0.581877	0.215457	0.202666	15.8863	167.09	33.8635	3.42281	2.36554	2.13038	0.867646	0.482701	0.466972	1.20102	2.22295	5.551	1.52973	0.534382	0.744371
S-rhino	High	Wet	4	206.856	91.285	0.441297	0.228996	0.329707	11.0536	88.8468	29.2934	2.53124	2.31567	1.9604	0.726559	0.498986	0.611628	1.0435	1.94864	9.284	1.46677	0.403333	0.967735
S-rhino	High	Wet	4	229.163	101.955	0.4449	0.210461	0.344639	13.8725	75.7978	26.1229	2.91962	2.36014	2.00841	0.730186	0.476599	0.627422	1.14215	1.87966	8.049	1.41702	0.465326	0.905742
A-rob	High	Wet	4	190.871	88.3159	0.462698	0.235394	0.301908	13.5766	62.7908	18.957	3.19585	2.28074	1.94604	0.748062	0.506562	0.581719	1.13279	1.7979	10.013	1.27777	0.504586	1.00056
A-rob	High	Wet	4	205.486	66.4126	0.323197	0.384125	0.292677	10.6228	92.7073	27.1333	4.08049	2.31278	1.82225	0.604687	0.66846	0.571622	1.02624	1.96711	8.945	1.4335	0.610713	0.95158
A-rob	High	Wet	4	206.631	83.7616	0.405367	0.216433	0.3782	9.53834	42.4126	16.0404	2.06441	2.3152	1.92304	0.690191	0.483887	0.66236	0.979473	1.6275	12.11	1.20522	0.314796	1.08314
A-rob	High	Wet	4	172.478	62.6587	0.363286	0.277536	0.359179	8.78924	74.891	26.8993	2.43933	2.23673	1.79698	0.64692	0.554851	0.642645	0.943951	1.87443	16.07	1.42974	0.38727	1.20602
A-rob	High	Wet	4	201.625	152.934	0.758507	0.0825214	0.158972	19.0736	64.3118	10.2238	1.57398	2.30454	2.1845	1.05708	0.291371	0.410113	1.28043	1.80829	13.342	1.00961	0.196998	1.12522
A-rob	High	Wet	4	204.459	59.3961	0.290503	0.185173	0.524323	14.1633	40.6479	21.3126	2.62267	2.31061	1.77376	0.56923	0.444845	0.809731	1.15117	1.60904	9.456	1.32864	0.418744	0.975707
A-rob	High	Wet	4	179.693	82.7326	0.460411	0.257613	0.281976	9.22358	136.936	38.6127	2.37612	2.25453	1.91768	0.745767	0.532346	0.559797	0.9649	2.13652	13.299	1.58673	0.375868	1.12382
A-rob	High	Wet	4	184.556	70.4512	0.381734	0.298945	0.319321	6.5733	73.6976	23.5332	1.96505	2.26613	1.84789	0.666001	0.578488	0.600536	0.817783	1.86745	17.913	1.37168	0.293374	1.25317
A-zigDs	High	Wet	4	245.63	105.946	0.431324	0.154755	0.413922	22.49	35.9249	14.8701	3.48042	2.39028	2.02509	0.716504	0.404314	0.698889	1.35199	1.5554	4.827	1.17231	0.541632	0.683677
A-zigDs	High	Wet	4	219.132	78.4793	0.358137	0.153961	0.487901	14.6036	11.9371	5.82411	2.24839	2.34071	1.89476	0.641559	0.403217	0.773298	1.16446	1.0769	9.34	0.76523	0.351872	0.970347
A-zigDs	High	Wet	4	274.748	170.552	0.620757	0.148885	0.230359	28.3388	178.542	41.1287	4.2192	2.43893	2.23186	0.907361	0.396135	0.500606	1.45238	2.25174	2.062	1.61415	0.625231	0.314289
A-zigDs	High	Wet	4	251.033	108.189	0.430977	0.176065	0.392957	25.7971	75.0256	29.4819	4.54197	2.39973	2.03418	0.716154	0.433006	0.677521	1.41157	1.87521	3.919	1.46955	0.657245	0.593175
A-zigDs	High	Wet	4	325.52	160.116	0.491876	0.152031	0.356093	21.6285	95.1739	33.8908	3.2882	2.51258	2.20443	0.777274	0.400535	0.639426	1.33503	1.97852	5.17	1.53008	0.516958	0.713491
A-zigDs	High	Wet	4	205.693	73.0173	0.354982	0.162811	0.482206	11.5361	25.6343	12.361	1.87821	2.31322	1.86343	0.638266	0.415338	0.767601	1.06206	1.40882	10.116	1.09205	0.273745	1.00501
A-zigDs	High	Wet	4	249.883	86.1626	0.344812	0.156604	0.498584	10.7092	26.8317	13.3779	1.6771	2.39774	1.93532	0.627604	0.406865	0.783982	1.02976	1.42865	13.416	1.12639	0.224559	1.12762
A-zigDs	High	Wet	4	263.505	111.293	0.422356	0.162888	0.414757	16.1776	47.1558	19.5582	2.63513	2.42079	2.04647	0.707438	0.415441	0.699736	1.20891	1.67354	8.159	1.29133	0.420802	0.911637
Pr-elb	High	Wet	4	316.632	107.46	0.339384	0.373346	0.28727	9.25345	61.4712	17.6589	3.45474	2.50055	2.03125	0.621883	0.657349	0.565663	0.966304	1.78867	8.539	1.24696	0.538415	0.931407
Pr-elb	High	Wet	4	355.211	126.8	0.356972	0.415936	0.227092	13.8889	64.072	14.5502	5.77689	2.55049	2.10312	0.640344	0.700933	0.496716	1.14267	1.80667	5.02	1.16287	0.761694	0.700704
Pr-elb	High	Wet	4	356.137	127.181	0.357111	0.499483	0.143406	9.52099	110.18	15.8004	4.75558	2.55162	2.10442	0.640489	0.784881	0.38838	0.978682	2.0421	6.771	1.19867	0.677203	0.830653
Pr-elb	High	Wet	4	358.117	148.936	0.415886	0.425735	0.15838	11.194	29.4287	4.66091	4.76569	2.55402	2.173	0.700882	0.710857	0.409302	1.04899	1.46877	6.295	0.66847	0.678126	0.798996
Pr-elb	High	Wet	4	279.508	133.878	0.478976	0.335185	0.185839	7.55192	52.309	9.72104	2.53129	2.44639	2.12671	0.764368	0.617442	0.445701	0.878057	1.71858	14.222	0.987713	0.403342	1.15296
Pr-elb	High	Wet	4	348.74	159.188	0.456465	0.411114	0.132421	7.97042	64.3858	8.52605	3.27675	2.5425	2.20191	0.741808	0.696037	0.372449	0.901481	1.80879	11.841	0.930748	0.515443	1.07339
Pr-elb	High	Wet	4	388.912	159.092	0.409069	0.302733	0.288197	13.048	87.2133	25.1346	3.95007	2.58985	2.20165	0.693959	0.582618	0.566687	1.11554	1.94058	6.329	1.40027	0.596605	0.801335
Pr-elb	High	Wet	4	364.214	110.088	0.302261	0.449886	0.247852	6.69447	74.7458	18.5259	3.01175	2.56136	2.04174	0.582104	0.7352	0.521115	0.825716	1.87359	10.127	1.26778	0.478819	1.00548
P-afri	High	Wet	4	321.004	158.886	0.494966	0.202338	0.302696	24.077	62.0229	18.7741	4.87171	2.50651	2.20109	0.780364	0.466564	0.582577	1.3816	1.79255	3.079	1.27356	0.687682	0.48841
P-afri	High	Wet	4	275.493	145.145	0.526855	0.20195	0.271195	12.0295	86.3751	23.4245	2.42935	2.44011	2.1618	0.812266	0.466081	0.547745	1.08025	1.93639	6.051	1.36967	0.38549	0.781827
P-afri	High	Wet	4	235.402	116.781	0.496094	0.225	0.278906	15.0463	75.022	20.9241	3.38542	2.37181	2.06737	0.781492	0.494216	0.55638	1.17743	1.87519	3.84	1.32065	0.529612	0.584331
P-afri	High	Wet	4	347.204	189.796	0.546641	0.173512	0.279846	33.4071	73.5922	20.5945	5.79655	2.54058	2.27829	0.832107	0.429645	0.557428	1.52384	1.86683	2.605	1.31375	0.763169	0.415808
P-afri	High	Wet	4	287.919	123.425	0.42868	0.166033	0.405287	16.8385	46.407	18.8081	2.79574	2.45927	2.0914	0.713834	0.419683	0.69011	1.2263	1.66658	5.258	1.27435	0.446497	0.720821
P-afri	High	Wet	4	365.154	176.12	0.482317	0.215738	0.301945	30.3279	58.4746	17.6561	6.54288	2.56248	2.24581	0.767711	0.483043	0.58176	1.48184	1.76697	2.262	1.2469	0.815769	0.354493
P-afri	High	Wet	4	300.946	184.909	0.614425	0.174269	0.211306	29.3065	102.101	21.5745	5.10721	2.47849	2.26696	0.900846	0.430643	0.477635	1.46696	2.00903	2.565	1.33394	0.708184	0.409087
P-afri	High	Wet	4	348.089	155.339	0.446262	0.316005	0.237734	23.6599	91.5976	21.7758	7.47664	2.54169	2.19128	0.731556	0.596975	0.509315	1.37401	1.96188	1.712	1.33797	0.873706	0.233504
P-afri	High	Wet	4	328.634	154.46	0.470005	0.14479	0.385205	26.4798	52.8754	20.3679	3.83401	2.51671	2.18881	0.755385	0.390351	0.66957	1.42291	1.72325	2.217	1.30895	0.583653	0.345766
P-afri	High	Wet	4	306.271	164.751	0.537925	0.136879	0.325196	50.9554	78.1823	25.4246	6.97472	2.48611	2.21683	0.82336	0.378978	0.606822	1.70719	1.89311	1.147	1.40525	0.843527	0.0595634
T- afri	High	Wet	4	265.543	69.3648	0.261219	0.301407	0.437374	34	63.8394	27.9217	10.2478	2.42413	1.84114	0.536459	0.581173	0.722608	1.53148	1.80509	1.493	1.44594	1.01063	0.17406
T- afri	High	Wet	4	178.911	32.9003	0.183893	0.35906	0.457047	30.0935	85.944	39.2805	10.8054	2.25264	1.5172	0.443194	0.642522	0.742392	1.47847	1.93422	1.49	1.59418	1.03364	0.173186
T- afri	High	Wet	4	146.459	33.1159	0.226111	0.299444	0.474444	28.0148	66.6831	31.6374	8.38889	2.16571	1.52004	0.495545	0.579033	0.759831	1.44739	1.82402	1.8	1.5002	0.923704	0.255273
T- afri	High	Wet	4	202.527	52.6978	0.260201	0.32052	0.419279	28.9668	71.6882	30.0573	9.28445	2.30648	1.72179	0.5353	0.601822	0.704322	1.4619	1.85545	1.691	1.47795	0.967756	0.228144
T- afri	High	Wet	4	185.408	43.3768	0.233953	0.309966	0.456081	43.3243	107.988	49.2511	13.4291	2.26813	1.63726	0.504862	0.590463	0.741423	1.63673	2.03337	1.184	1.69242	1.12805	0.0733517
T- afri	High	Wet	4	176.297	34.0307	0.193031	0.425332	0.381637	24.3173	74.9951	28.6209	10.3429	2.24624	1.53187	0.454878	0.71045	0.665901	1.38592	1.87503	1.808	1.45668	1.01464	0.257198
T- afri	High	Wet	4	211.528	55.4349	0.262069	0.327851	0.41008	29.9353	93.1813	38.2117	9.81432	2.32537	1.74378	0.537426	0.609653	0.694986	1.47618	1.96933	1.885	1.5822	0.99186	0.275311
T- afri	High	Wet	4	150.629	44.2117	0.293514	0.292432	0.414054	27.9113	76.8255	31.8099	8.16216	2.17791	1.64554	0.57254	0.571352	0.699023	1.44578	1.88551	1.85	1.50256	0.911805	0.267172
T- afri	High	Wet	4	184.453	36.8629	0.199849	0.383861	0.41629	28.2908	67.1392	27.9493	10.8597	2.26589	1.56659	0.463459	0.668189	0.701292	1.45164	1.82698	1.326	1.44637	1.03582	0.122544
T- afri	High	Wet	4	162.236	44.4864	0.274209	0.331471	0.39432	25.9831	61.4918	24.2475	8.61266	2.21015	1.64823	0.551129	0.613503	0.678915	1.41469	1.78882	2.148	1.38467	0.935137	0.332034
P-afri	High	Wet	4	335.085	190.067	0.56722	0.214102	0.218678	15.0301	45.2028	9.88487	3.21796	2.52516	2.27891	0.852822	0.481051	0.486608	1.17696	1.65517	6.992	0.994971	0.507581	0.844601
P-afri	High	Wet	4	201.61	102.614	0.508973	0.193707	0.29732	13.0945	36.247	10.777	2.53649	2.30451	2.01121	0.794372	0.455734	0.576712	1.11709	1.55927	8.358	1.0325	0.404233	0.922102
P-afri	High	Wet	4	312.843	125.274	0.400438	0.212266	0.387296	17.0732	70.4948	27.3023	3.62405	2.49533	2.09786	0.685166	0.47881	0.671717	1.23231	1.84816	5.022	1.4362	0.559195	0.700877
P-afri	High	Wet	4	265.714	147.096	0.553588	0.252157	0.194255	10.0855	92.2157	17.9134	2.54314	2.42441	2.1676	0.839089	0.526086	0.456427	1.0037	1.9648	8.808	1.25318	0.405371	0.944877
P-afri	High	Wet	4	290.012	111.009	0.382774	0.10437	0.512856	24.2718	23.8815	12.2478	2.53325	2.46242	2.04536	0.667071	0.328965	0.798256	1.3851	1.37806	7.895	1.08806	0.403678	0.897352
P-afri	High	Wet	4	353.838	112.602	0.318231	0.141376	0.540393	20.592	33.5419	18.1258	2.91121	2.5488	2.05155	0.599367	0.385475	0.825835	1.3137	1.52559	5.496	1.2583	0.464073	0.740047
P-afri	High	Wet	4	316.649	163.301	0.515716	0.20871	0.275574	15.6079	51.5712	14.2117	3.25752	2.50058	2.21299	0.801117	0.474448	0.552658	1.19334	1.71241	8.749	1.15265	0.512886	0.941958
P-afri	High	Wet	4	194.204	107.178	0.551881	0.274653	0.173465	11.752	123.288	21.3863	3.22772	2.28826	2.0301	0.837373	0.551627	0.429583	1.07011	2.09092	5.05	1.33013	0.508896	0.703291
P-afri	High	Wet	4	267.14	114.802	0.429746	0.238392	0.331862	14.4955	38.5196	12.7832	3.45562	2.42674	2.05995	0.714911	0.510089	0.613918	1.16123	1.58568	6.569	1.10664	0.538527	0.817499
P-afri	High	Wet	4	248.601	102.933	0.414051	0.179705	0.406245	14.8253	45.7974	18.605	2.66418	2.3955	2.01256	0.69902	0.437765	0.691085	1.171	1.66084	5.893	1.26963	0.425563	0.770336
S-rhino	High	Wet	4	266.242	121.402	0.455983	0.29173	0.252287	13.9125	82.4093	20.7908	4.05869	2.42528	2.08423	0.741324	0.57058	0.526235	1.1434	1.91598	5.248	1.31787	0.608386	0.719994
S-rhino	High	Wet	4	208.566	86.5902	0.415169	0.201842	0.382988	11.9437	77.3333	29.6177	2.41073	2.31924	1.93747	0.700155	0.465946	0.667291	1.07714	1.88837	8.794	1.47155	0.382149	0.944186
S-rhino	High	Wet	4	225.541	103.285	0.457944	0.217667	0.32439	15.8587	91.0057	29.5213	3.45191	2.35323	2.01404	0.743292	0.485383	0.605961	1.20027	1.95907	6.634	1.47014	0.53806	0.821775
S-rhino	High	Wet	4	201.848	85.274	0.422466	0.19282	0.384714	7.94237	45.3863	17.4607	1.53145	2.30502	1.93082	0.70755	0.454611	0.669065	0.89995	1.65692	14.039	1.24206	0.185102	1.14734
S-rhino	High	Wet	4	225.913	92.0138	0.407297	0.300663	0.29204	11.4175	84.314	24.623	3.43284	2.35394	1.96385	0.692156	0.580363	0.570921	1.05757	1.9259	6.03	1.39134	0.535653	0.780317
S-rhino	High	Wet	4	316.019	162.069	0.512845	0.219576	0.267579	17.0794	95.8162	25.6384	3.75023	2.49971	2.2097	0.798244	0.487694	0.54367	1.23247	1.98144	5.333	1.40889	0.574058	0.726972
S-rhino	High	Wet	4	216.504	92.808	0.428667	0.20143	0.369903	12.0355	62.6459	23.1729	2.42431	2.33547	1.96759	0.713821	0.465433	0.653786	1.08046	1.79689	8.951	1.36498	0.384588	0.951872
S-rhino	High	Wet	4	213.291	107.935	0.506047	0.240649	0.253303	12.0521	98.0602	24.839	2.90034	2.32897	2.03316	0.791445	0.512733	0.527405	1.08106	1.99149	8.93	1.39513	0.462448	0.950851
A-rob	High	Wet	4	208.513	98.9871	0.474728	0.247673	0.277599	8.78117	78.8302	21.8832	2.17486	2.31913	1.99558	0.760116	0.520907	0.554922	0.943553	1.89669	11.495	1.34011	0.337431	1.06051
A-rob	High	Wet	4	256.319	124.028	0.483882	0.220333	0.295785	8.03859	57.2095	16.9217	1.77117	2.40878	2.09352	0.769278	0.488607	0.575031	0.90518	1.75747	16.938	1.22844	0.248259	1.22886
A-rob	High	Wet	4	178.731	83.0025	0.464399	0.277912	0.257688	9.07604	81.0541	20.8867	2.52235	2.2522	1.91909	0.749767	0.555271	0.532432	0.957897	1.90878	13.202	1.31987	0.401805	1.12064
A-rob	High	Wet	4	195.841	84.0969	0.429415	0.283088	0.287497	8.50707	49.4933	14.2292	2.40825	2.2919	1.92478	0.714576	0.561032	0.565914	0.92978	1.69455	14.741	1.15318	0.381701	1.16853
A-rob	High	Wet	4	281.649	143.532	0.509612	0.195616	0.294772	15.2299	66.5365	19.6131	2.9792	2.44971	2.15695	0.795011	0.458144	0.573922	1.1827	1.82306	8.895	1.29255	0.4741	0.949146
A-rob	High	Wet	4	226.376	113.853	0.502938	0.200577	0.296485	15.0912	78.0967	23.1545	3.02694	2.35483	2.05635	0.788336	0.464368	0.575798	1.17872	1.89263	9.019	1.36464	0.481004	0.955158
A-rob	High	Wet	4	204.372	102.283	0.500476	0.231538	0.267986	10.6864	63.5718	17.0364	2.47431	2.31042	2.0098	0.785874	0.502005	0.54413	1.02883	1.80326	10.508	1.23138	0.393453	1.02152
A-rob	High	Wet	4	244.076	103.311	0.423273	0.323532	0.253195	11.1375	75.766	19.1836	3.60334	2.38753	2.01415	0.708367	0.605045	0.52728	1.04679	1.87947	10.407	1.28293	0.556706	1.01733
A-zigDs	High	Wet	4	221.259	91.2264	0.412307	0.180177	0.407517	30.6748	63.7481	25.9784	5.5269	2.3449	1.96012	0.697249	0.438379	0.692379	1.48678	1.80447	2.714	1.41461	0.742481	0.43361
A-zigDs	High	Wet	4	192.461	70.6329	0.366999	0.16643	0.466572	40.1709	114.642	53.4889	6.68563	2.28434	1.84901	0.650776	0.420216	0.751945	1.60391	2.05935	1.406	1.72826	0.825143	0.147985
A-zigDs	High	Wet	4	272.979	113.676	0.416427	0.185216	0.398357	20.3991	80.0573	31.8914	3.77823	2.43613	2.05567	0.701431	0.444899	0.683042	1.30961	1.9034	2.435	1.50367	0.577289	0.386499
A-zigDs	High	Wet	4	238.229	104.267	0.437677	0.225212	0.33711	34.5912	77.8977	26.2601	7.79037	2.377	2.01815	0.722913	0.49447	0.61948	1.53897	1.89152	1.412	1.4193	0.891558	0.149835
A-zigDs	High	Wet	4	384.401	166.819	0.433972	0.207167	0.358861	35.545	96.2965	34.5571	7.36377	2.58478	2.22225	0.719176	0.472548	0.642314	1.55078	1.98361	2.037	1.53854	0.8671	0.308991
A-zigDs	High	Wet	4	225.889	80.462	0.356202	0.237102	0.406696	36.1111	137.634	55.9753	8.56202	2.35389	1.90559	0.63954	0.508573	0.691544	1.55764	2.13873	1.822	1.748	0.932576	0.260548
A-zigDs	High	Wet	4	377.811	170.937	0.45244	0.138938	0.408621	40.5128	84.043	34.3417	5.62879	2.57727	2.23284	0.737766	0.381965	0.693503	1.60759	1.9245	2.807	1.53582	0.750415	0.448242
A-zigDs	High	Wet	4	348.156	55.4187	0.159178	0.169216	0.671606	42.3729	71.4619	47.9943	7.17017	2.54177	1.74366	0.410394	0.423944	0.960566	1.62709	1.85407	2.092	1.68119	0.85553	0.320562
Pr-elb	High	Wet	4	411.787	176.85	0.429471	0.359524	0.211005	15.5642	95.4514	20.1407	5.59571	2.61467	2.24761	0.714633	0.643006	0.477266	1.19213	1.97978	4.289	1.30408	0.747855	0.632356
Pr-elb	High	Wet	4	290.774	113.069	0.388854	0.381576	0.22957	8.31063	76.0054	17.4485	3.17114	2.46356	2.05334	0.673316	0.665838	0.499668	0.919634	1.88084	9.618	1.24176	0.501215	0.983085
Pr-elb	High	Wet	4	423.032	248.618	0.587706	0.293542	0.118752	13.4849	124.589	14.7952	3.9584	2.62637	2.39553	0.87356	0.572572	0.351817	1.12985	2.09548	6.442	1.17012	0.597519	0.809021
Pr-elb	High	Wet	4	338.522	145.261	0.429103	0.382375	0.188523	10.8914	104.037	19.6133	4.1646	2.52959	2.16215	0.714261	0.66666	0.449141	1.03708	2.01719	8.068	1.29255	0.619573	0.906766
Pr-elb	High	Wet	4	428.428	96.7261	0.22577	0.520444	0.253786	7.51697	84.1002	21.3434	3.91217	2.63188	1.98554	0.495137	0.805848	0.52796	0.876043	1.9248	7.924	1.32926	0.592417	0.898944
Pr-elb	High	Wet	4	493.369	176.932	0.358621	0.409789	0.231591	15.9066	99.4359	23.0284	6.51835	2.69317	2.24781	0.642064	0.69469	0.502067	1.20158	1.99754	4.495	1.36226	0.814138	0.65273
Pr-elb	High	Wet	4	401.149	206.666	0.515185	0.351351	0.133463	21.9667	219.118	29.2443	7.71803	2.60331	2.31527	0.800586	0.634468	0.373983	1.34176	2.34068	3.589	1.46604	0.887506	0.554973
Pr-elb	High	Wet	4	338.007	152.608	0.451494	0.39827	0.150236	17.1165	113.028	16.9809	6.81699	2.52893	2.18358	0.736816	0.682952	0.39803	1.23342	2.05319	3.814	1.22996	0.833593	0.581381
S- gla	Low	Wet	3	246.577	143.757	0.583012	0.150579	0.266409	29.2308	61.728	16.4449	4.40154	2.39195	2.15763	0.868796	0.39851	0.542348	1.46584	1.79048	2.59	1.21603	0.643605	0.4133
S- gla	Low	Wet	3	186.998	95.4071	0.510204	0.193878	0.295918	44.2105	98.9907	29.2932	8.57143	2.27184	1.97958	0.795603	0.45595	0.575178	1.64553	1.99559	1.96	1.46677	0.933053	0.292256
S- gla	Low	Wet	3	262.104	150.23	0.573171	0.199187	0.227642	42.6531	146.936	33.4489	8.49593	2.41847	2.17676	0.858833	0.462631	0.497373	1.62995	2.16713	2.46	1.52438	0.929211	0.390935
S- gla	Low	Wet	3	197.218	91.106	0.461957	0.168478	0.369565	45.8065	59.8101	22.1037	7.71739	2.29495	1.95955	0.747318	0.42296	0.653437	1.66093	1.77677	1.84	1.34447	0.887471	0.264818
S- gla	Low	Wet	3	222.969	119.857	0.537549	0.221344	0.241107	29.4643	69.9484	16.865	6.52174	2.34824	2.07866	0.822983	0.489826	0.513267	1.4693	1.84478	2.53	1.22699	0.814363	0.403121
S- gla	Low	Wet	3	225.21	116.693	0.518152	0.171617	0.310231	32.8846	86.2925	26.7706	5.64356	2.35259	2.06704	0.803554	0.427137	0.59075	1.51699	1.93597	3.03	1.42766	0.751553	0.481443
S- gla	Low	Wet	3	216.674	130.483	0.60221	0.110497	0.287293	57.5	81.8786	23.5231	6.35359	2.33581	2.11555	0.888334	0.338859	0.565688	1.75967	1.91317	1.81	1.37149	0.803019	0.257679
S- gla	Low	Wet	3	276.413	156.409	0.565854	0.170732	0.263415	46.2857	110.044	28.9871	7.90244	2.44156	2.19426	0.851444	0.425962	0.538955	1.66545	2.04157	2.05	1.46221	0.897761	0.311754
S- gla	Low	Wet	3	224.822	124.664	0.554502	0.21327	0.232227	34.6667	96.1237	22.3226	7.39336	2.35184	2.09574	0.840009	0.480037	0.502822	1.53991	1.98283	2.11	1.34874	0.868842	0.324282
S- gla	Low	Wet	3	300.591	137.013	0.455814	0.153488	0.390698	50.6061	57.58	22.4964	7.76744	2.47798	2.13676	0.741154	0.402561	0.675206	1.7042	1.76027	2.15	1.35211	0.890278	0.332438
A- tox	Low	Wet	3	345.985	110.455	0.319249	0.2723	0.408451	31.9828	64.9141	26.5142	8.70892	2.53906	2.04319	0.600459	0.548988	0.693329	1.50492	1.81234	4.26	1.42348	0.939964	0.62941
A- tox	Low	Wet	3	421.195	142.819	0.33908	0.195402	0.465517	65.8824	57.3731	26.7082	12.8736	2.62448	2.15479	0.621563	0.457875	0.750888	1.81877	1.75871	1.74	1.42664	1.1097	0.240549
A- tox	Low	Wet	3	377.147	100.842	0.26738	0.28877	0.44385	49.6296	62.2304	27.621	14.3316	2.57651	2.00364	0.543445	0.567319	0.72913	1.69574	1.794	1.87	1.44124	1.15629	0.271842
A- tox	Low	Wet	3	439.57	153.85	0.35	0.333333	0.316667	59.75	70.5225	22.3321	19.9167	2.64303	2.1871	0.633052	0.61548	0.597686	1.77634	1.84833	1.2	1.34893	1.29922	0.0791812
A- tox	Low	Wet	3	463.495	125.806	0.271429	0.278571	0.45	62.0513	60.2043	27.0919	17.2857	2.66605	2.0997	0.548008	0.556007	0.735314	1.79275	1.77963	1.4	1.43284	1.23769	0.146128
A- tox	Low	Wet	3	340.826	117.725	0.345411	0.227053	0.427536	33.8298	27.3713	11.7022	7.68116	2.53253	2.07087	0.628233	0.49667	0.712678	1.5293	1.4373	4.14	1.06827	0.885427	0.617
A- tox	Low	Wet	3	336.86	90.0229	0.267241	0.293103	0.439655	52.9412	44.8739	19.7291	15.5172	2.52745	1.95435	0.543289	0.57209	0.724906	1.72379	1.65199	2.32	1.29511	1.19081	0.365488
A- tox	Low	Wet	3	350.101	109.307	0.312217	0.357466	0.330317	40.2532	41.5564	13.7268	14.3891	2.54419	2.03865	0.592895	0.64086	0.612276	1.6048	1.61864	2.21	1.13757	1.15803	0.344392
A- tox	Low	Wet	3	407.587	132.647	0.325444	0.313609	0.360947	46.0377	52.5054	18.9517	14.4379	2.61022	2.1227	0.607086	0.594396	0.644487	1.66311	1.7202	1.69	1.27765	1.1595	0.227887
A- tox	Low	Wet	3	345.116	103.087	0.298701	0.207792	0.493506	52.9167	60.8979	30.0535	10.9957	2.53797	2.0132	0.578222	0.473318	0.778904	1.72359	1.7846	2.31	1.4779	1.04122	0.363612
C- pent	Low	Wet	3	528.382	282.341	0.534351	0.318066	0.147583	39.04	85.5696	12.6286	12.4173	2.72295	2.45077	0.819776	0.59919	0.394303	1.59151	1.93232	3.93	1.10135	1.09403	0.594393
C- pent	Low	Wet	3	419.714	186.039	0.443252	0.370399	0.18635	16.9358	65.5091	12.2076	6.27301	2.62295	2.2696	0.728527	0.6543	0.446357	1.22881	1.8163	13.04	1.08663	0.797476	1.11528
C- pent	Low	Wet	3	461.441	186.196	0.403509	0.278752	0.317739	30.5594	36.5497	11.6133	8.51852	2.66412	2.26997	0.688298	0.556209	0.598838	1.48515	1.56288	5.13	1.06495	0.930364	0.710117
C- pent	Low	Wet	3	461.153	260.078	0.563973	0.30303	0.132997	32.9444	60.3689	8.02885	9.98316	2.66385	2.4151	0.849547	0.582941	0.373297	1.51778	1.78081	5.94	0.904654	0.999268	0.773786
C- pent	Low	Wet	3	553.105	292.189	0.528271	0.355412	0.116317	33.5909	76.4341	8.89055	11.9386	2.74281	2.46566	0.813685	0.638715	0.348036	1.52622	1.88329	6.19	0.948929	1.07695	0.791691
C- pent	Low	Wet	3	427	166.644	0.390266	0.44169	0.168044	15.8004	40.0792	6.73507	6.97888	2.63043	2.22179	0.674764	0.726955	0.422379	1.19867	1.60292	10.89	0.828342	0.843786	1.03703
C- pent	Low	Wet	3	387.262	174.574	0.45079	0.402187	0.147023	23.7764	76.8106	11.2929	9.56258	2.588	2.24198	0.736108	0.68695	0.393514	1.37615	1.88542	8.23	1.05281	0.980575	0.9154
C- pent	Low	Wet	3	425.382	210.666	0.495238	0.353439	0.151323	19.8204	79.6824	12.0578	7.00529	2.62878	2.32359	0.780636	0.636653	0.399548	1.29711	1.90136	9.45	1.08127	0.845426	0.975432
C- pent	Low	Wet	3	499.918	237.838	0.475754	0.36173	0.162516	23.6232	55.6046	9.03666	8.54522	2.6989	2.37628	0.761142	0.645302	0.414938	1.37334	1.74511	7.63	0.956008	0.931723	0.882525
C- pent	Low	Wet	3	436.876	198.178	0.453626	0.381113	0.165261	21.8584	47.7963	7.89888	8.33052	2.64036	2.29706	0.738957	0.665361	0.418646	1.33962	1.67939	5.93	0.897566	0.920672	0.773055
E- ang	Low	Wet	3	309.951	123.702	0.399103	0.309417	0.29148	29.7101	24.1661	7.04393	9.19283	2.49129	2.09238	0.683804	0.58987	0.570305	1.4729	1.38321	2.23	0.847815	0.963449	0.348305
E- ang	Low	Wet	3	255.249	133.933	0.524715	0.30038	0.174905	34.1772	48.9228	8.55684	10.2662	2.40696	2.12689	0.810123	0.580055	0.431481	1.53374	1.68951	2.63	0.932313	1.01141	0.419956
E- ang	Low	Wet	3	92.7308	57.9223	0.624629	0.224036	0.151335	17.8146	41.2588	6.24391	3.9911	1.96722	1.76285	0.911355	0.49306	0.399566	1.25078	1.61552	6.74	0.795457	0.601092	0.82866
E- ang	Low	Wet	3	637.778	236.889	0.371429	0.215873	0.412698	32.3529	9.66644	3.98932	6.98413	2.80467	2.37455	0.655366	0.483207	0.697647	1.50991	0.985267	3.15	0.600899	0.844112	0.498311
E- ang	Low	Wet	3	209.607	117.839	0.562189	0.233831	0.20398	36.1702	21.3165	4.34814	8.45771	2.32141	2.07129	0.847749	0.504718	0.468604	1.55835	1.32872	2.01	0.638304	0.927253	0.303196
E- ang	Low	Wet	3	168.949	102.576	0.607143	0.229592	0.163265	44.4444	82.7122	13.504	10.2041	2.22776	2.01105	0.893378	0.499695	0.415952	1.64782	1.91757	1.96	1.13046	1.00877	0.292256
E- ang	Low	Wet	3	257.844	94.0464	0.364742	0.367781	0.267477	19.9174	15.5361	4.15555	7.32523	2.41136	1.97334	0.648433	0.651588	0.543555	1.29923	1.19134	3.29	0.618628	0.864821	0.517196
E- ang	Low	Wet	3	227.398	67.8527	0.298387	0.385081	0.316532	13.1414	16.8982	5.34882	5.06048	2.35679	1.83157	0.577879	0.669442	0.597542	1.11864	1.22784	4.96	0.728258	0.704192	0.695482
E- ang	Low	Wet	3	693.917	246.473	0.355191	0.240437	0.404372	40.9091	27.5951	11.1587	9.83607	2.84131	2.39177	0.638485	0.512484	0.689177	1.61182	1.44083	1.83	1.04761	0.992821	0.262451
S- gla	Low	Wet	3	246.169	141.272	0.573883	0.178694	0.247423	36.5385	182.687	45.2009	6.52921	2.39123	2.15006	0.859553	0.436447	0.520618	1.56275	2.26171	2.91	1.65515	0.814861	0.463893
S- gla	Low	Wet	3	314.147	156.06	0.496774	0.180645	0.322581	43.9286	130.6	42.1292	7.93548	2.49713	2.19329	0.782172	0.438988	0.604027	1.64275	2.11594	1.55	1.62458	0.899573	0.190332
S- gla	Low	Wet	3	207.88	109.669	0.527559	0.149606	0.322835	58.9474	108.039	34.8786	8.8189	2.31781	2.04008	0.812971	0.397148	0.604299	1.77046	2.03358	1.27	1.54256	0.945414	0.103804
S- gla	Low	Wet	3	333.41	185.757	0.557143	0.192857	0.25	32.2222	66.4222	16.6056	6.21429	2.52298	2.26895	0.842666	0.454658	0.523599	1.50816	1.82231	2.8	1.22025	0.793391	0.447158
S- gla	Low	Wet	3	242.079	137.501	0.568	0.192	0.24	33.3333	48.9684	11.7524	6.4	2.38396	2.13831	0.85361	0.453571	0.511973	1.52288	1.68992	2.5	1.07013	0.80618	0.39794
S- gla	Low	Wet	3	233.268	121.997	0.522989	0.16092	0.316092	53.2143	73.9838	23.3857	8.56322	2.36786	2.08635	0.808395	0.41277	0.597068	1.72603	1.86914	1.74	1.36895	0.932637	0.240549
S- gla	Low	Wet	3	213.795	122.379	0.572414	0.206897	0.22069	26.7778	100.389	22.1549	5.54023	2.33	2.08771	0.858068	0.472214	0.489037	1.42777	2.00169	4.35	1.34547	0.743528	0.638489
S- gla	Low	Wet	3	240.005	115.612	0.481707	0.170732	0.347561	47.1429	95.0045	33.0198	8.04878	2.38022	2.063	0.767101	0.425962	0.630493	1.67342	1.97774	1.64	1.51877	0.90573	0.214844
S- gla	Low	Wet	3	232.594	130.593	0.561462	0.17608	0.262458	32.6415	76.9311	20.1912	5.74751	2.3666	2.11592	0.847016	0.433025	0.537869	1.51377	1.8861	3.01	1.30516	0.75948	0.478566
S- gla	Low	Wet	3	227.703	125.746	0.552239	0.212687	0.235075	34.386	93.1266	21.8917	7.31343	2.35737	2.0995	0.837732	0.479324	0.506186	1.53638	1.96907	2.68	1.34028	0.864121	0.428135
A- tox	Low	Wet	3	403.548	88.9452	0.220408	0.281633	0.497959	42.029	42.5565	21.1914	11.8367	2.60589	1.94912	0.488698	0.559415	0.783357	1.62355	1.62897	2.45	1.32616	1.07323	0.389166
A- tox	Low	Wet	3	467.663	180.854	0.386719	0.257812	0.355469	46.2121	45.5704	16.1988	11.9141	2.66993	2.25733	0.671125	0.532574	0.638774	1.66476	1.65868	2.56	1.20948	1.07606	0.40824
A- tox	Low	Wet	3	383.168	120.424	0.314286	0.285714	0.4	72.6667	89.6023	35.8409	20.7619	2.58339	2.08071	0.595125	0.563943	0.684719	1.86134	1.95232	1.05	1.55438	1.31727	0.0211893
A- tox	Low	Wet	3	388.964	115.903	0.29798	0.257576	0.444444	73.7255	58.5239	26.0106	18.9899	2.58991	2.0641	0.577433	0.532303	0.729728	1.86762	1.76733	1.98	1.41515	1.27852	0.296665
A- tox	Low	Wet	3	290.502	58.425	0.201117	0.268156	0.530726	42.2917	24.538	13.023	11.3408	2.46315	1.7666	0.465043	0.544322	0.816144	1.62625	1.38984	1.79	1.11471	1.05464	0.252853
A- tox	Low	Wet	3	426.581	71.7614	0.168224	0.205607	0.626168	77.7273	45.3629	28.4048	15.9813	2.63	1.85589	0.42262	0.470621	0.912945	1.89057	1.6567	1.07	1.45339	1.20361	0.0293838
A- tox	Low	Wet	3	494.18	121.719	0.246305	0.35468	0.399015	38.3333	45.8033	18.2762	13.5961	2.69389	2.08536	0.519322	0.63795	0.683713	1.58358	1.6609	2.03	1.26189	1.13341	0.307496
A- tox	Low	Wet	3	380.999	94.2471	0.247368	0.305263	0.447368	43.4483	69.3428	31.0218	13.2632	2.58092	1.97427	0.520555	0.585368	0.732669	1.63797	1.841	1.9	1.49167	1.12265	0.278754
A- tox	Low	Wet	3	581.809	70.5223	0.121212	0.242424	0.636364	65	53.4622	34.0214	15.7576	2.76478	1.84833	0.355603	0.514806	0.923511	1.81291	1.72805	1.32	1.53175	1.19749	0.120574
A- tox	Low	Wet	3	384.457	113.985	0.296482	0.296482	0.407035	45.4237	39.1267	15.926	13.4673	2.58485	2.05685	0.575795	0.575795	0.691889	1.65728	1.59247	1.99	1.20211	1.12928	0.298853
C- pent	Low	Wet	3	461.876	235.634	0.510166	0.354898	0.134935	31.6667	78.6315	10.6102	11.2384	2.66453	2.37224	0.795565	0.638179	0.376143	1.5006	1.8956	5.41	1.02572	1.05071	0.733197
C- pent	Low	Wet	3	397.846	163.75	0.411591	0.382122	0.206287	20.1285	32.0314	6.60767	7.69155	2.59972	2.21418	0.696522	0.6664	0.471461	1.30381	1.50558	10.18	0.820048	0.886014	1.00775
C- pent	Low	Wet	3	394.484	147.101	0.372895	0.415397	0.211708	14.8069	43.5083	9.21106	6.15076	2.59603	2.16762	0.656883	0.700386	0.478128	1.17047	1.63857	12.47	0.96431	0.788929	1.09587
C- pent	Low	Wet	3	382.685	149.956	0.391853	0.43259	0.175558	16.8386	50.7849	8.91568	7.28419	2.58284	2.17596	0.676389	0.717782	0.432339	1.22631	1.70573	10.31	0.950155	0.862381	1.01326
C- pent	Low	Wet	3	362.848	153.958	0.424303	0.421315	0.154382	19.5272	84.8909	13.1057	8.22709	2.55973	2.1874	0.709409	0.706384	0.4038	1.29064	1.92886	10.04	1.11746	0.915246	1.00173
C- pent	Low	Wet	3	389.545	181.94	0.467059	0.392941	0.14	22.5449	81.723	11.4412	8.85882	2.59056	2.25993	0.752433	0.677504	0.383497	1.35305	1.91234	8.5	1.05847	0.947376	0.929419
C- pent	Low	Wet	3	409.703	208.185	0.508135	0.354193	0.137672	22.1555	65.7358	9.04999	7.84731	2.61247	2.31845	0.793534	0.637441	0.380131	1.34548	1.8178	7.99	0.956648	0.894721	0.902547
C- pent	Low	Wet	3	584.333	317.143	0.542744	0.308151	0.149105	32.129	90.2264	13.4532	9.9006	2.76666	2.50126	0.828194	0.5885	0.396445	1.5069	1.95533	5.03	1.12883	0.995661	0.701568
C- pent	Low	Wet	3	533.411	281.764	0.52823	0.278469	0.193301	20.9966	49.7013	9.60733	5.84689	2.72706	2.44988	0.813643	0.555892	0.455221	1.32215	1.69637	10.45	0.982603	0.766925	1.01912
C- pent	Low	Wet	3	419.358	178.034	0.424539	0.393051	0.18241	18.9227	20.516	3.74233	7.43757	2.62258	2.2505	0.709647	0.677616	0.441278	1.27698	1.31209	9.21	0.573143	0.871431	0.96426
E- ang	Low	Wet	3	302.437	138.257	0.457143	0.27619	0.266667	20.3448	27.7429	7.3981	5.61905	2.48063	2.14069	0.742488	0.553348	0.542639	1.30845	1.44315	4.2	0.86912	0.749663	0.623249
E- ang	Low	Wet	3	217.911	105.064	0.482143	0.316327	0.201531	22.5806	17.4868	3.52412	7.14286	2.33828	2.02146	0.767537	0.597321	0.465558	1.35374	1.24271	3.92	0.547051	0.853872	0.593286
E- ang	Low	Wet	3	199.546	98.5292	0.493766	0.279302	0.226933	24.6429	31.1313	7.0647	6.88279	2.30004	1.99356	0.779164	0.556821	0.496527	1.39169	1.4932	4.01	0.849094	0.837765	0.603144
E- ang	Low	Wet	3	200.188	95.3276	0.47619	0.260073	0.263736	33.5211	20.875	5.50549	8.71795	2.30144	1.97922	0.76158	0.535154	0.53932	1.52532	1.31963	2.73	0.740796	0.940414	0.436163
E- ang	Low	Wet	3	255.271	141.266	0.553398	0.249191	0.197411	29.2208	34.4536	6.80151	7.28155	2.407	2.15004	0.838898	0.522664	0.460403	1.46569	1.53723	3.09	0.832605	0.862224	0.489958
E- ang	Low	Wet	3	308.693	147.976	0.479365	0.31746	0.203175	24.9	26.7749	5.43999	7.90476	2.48953	2.17019	0.764757	0.598539	0.467604	1.3962	1.42773	3.15	0.735598	0.897889	0.498311
E- ang	Low	Wet	3	273.435	123.27	0.45082	0.360656	0.188525	30.5682	43.3132	8.1656	11.0246	2.43685	2.09086	0.736138	0.644184	0.449144	1.48527	1.63662	2.44	0.911988	1.04236	0.38739
E- ang	Low	Wet	3	262.828	142.436	0.541935	0.230108	0.227957	22.8972	34.6354	7.89538	5.26882	2.41967	2.15362	0.827383	0.500307	0.497748	1.35978	1.53952	4.65	0.897373	0.721713	0.667453
E- ang	Low	Wet	3	223.586	111.076	0.496795	0.339744	0.163462	24.5283	31.805	5.19889	8.33333	2.34944	2.04562	0.782193	0.622263	0.416217	1.38967	1.5025	3.12	0.715911	0.920819	0.494155
E- ang	Low	Wet	3	241.958	139.126	0.575	0.275	0.15	32.4675	50.5956	7.58934	8.92857	2.38374	2.14341	0.860682	0.552015	0.397699	1.51145	1.70411	2.8	0.880204	0.950782	0.447158
A- tox	High	Wet	4	240.614	100.373	0.417154	0.251462	0.331384	26.5891	47.1311	15.6185	6.68616	2.38132	2.00162	0.702168	0.525285	0.613411	1.4247	1.67331	5.13	1.19364	0.825177	0.710117
A- tox	High	Wet	4	243.291	58.6945	0.241252	0.152855	0.605893	34.2169	19.3823	11.7436	5.2302	2.38613	1.7686	0.513437	0.401681	0.892099	1.53424	1.2874	5.43	1.0698	0.718519	0.7348
A- tox	High	Wet	4	300.294	64.9864	0.216409	0.137931	0.64566	32.3276	10.0166	6.46729	4.45898	2.47755	1.81282	0.483858	0.380506	0.933201	1.50957	1.00072	8.41	0.810722	0.649235	0.924796
A- tox	High	Wet	4	253.386	53.9021	0.212727	0.185455	0.601818	31.3725	15.8294	9.52643	5.81818	2.40378	1.73161	0.479374	0.445207	0.887934	1.49655	1.19946	5.5	0.97893	0.764787	0.740363
A- tox	High	Wet	4	282.674	91.8867	0.325062	0.194789	0.480149	24.2038	72.2078	34.6705	4.71464	2.45129	1.96325	0.606679	0.457102	0.765542	1.38388	1.85858	8.06	1.53996	0.673449	0.906335
A- tox	High	Wet	4	340.341	67.2278	0.197531	0.302469	0.5	55.102	53.9585	26.9792	16.6667	2.53191	1.82755	0.460554	0.582331	0.785398	1.74117	1.73206	1.62	1.43103	1.22185	0.209515
A- tox	High	Wet	4	310.123	96.7706	0.312039	0.167076	0.520885	36.0294	25.9204	13.5015	6.01966	2.49153	1.98574	0.592703	0.421083	0.806289	1.55666	1.41364	4.07	1.13038	0.779572	0.609594
A- tox	High	Wet	4	251.371	68.6885	0.273256	0.210271	0.516473	22.4424	13.3007	6.86946	4.71899	2.40031	1.83688	0.55006	0.476367	0.801874	1.35107	1.12388	10.32	0.836923	0.673849	1.01368
A- tox	High	Wet	4	250.909	57.709	0.23	0.243333	0.526667	29.3151	35.205	18.5413	7.13333	2.39952	1.76124	0.50018	0.515866	0.812077	1.46709	1.5466	6	1.26814	0.853293	0.778151
A- tox	High	Wet	4	412.719	130.712	0.316708	0.147132	0.53616	43.2203	21.0206	11.2704	6.3591	2.61565	2.11631	0.597731	0.393668	0.821589	1.63569	1.32265	4.01	1.05194	0.803396	0.603144
E- ang	High	Wet	4	125.707	67.2934	0.535319	0.347645	0.117036	5.53785	61.0876	7.14945	1.92521	2.09936	1.82797	0.820746	0.630582	0.349156	0.743341	1.78595	14.44	0.854273	0.284478	1.15957
E- ang	High	Wet	4	188.341	62.1751	0.33012	0.337349	0.33253	15.7857	33.4363	11.1186	5.3253	2.27494	1.79362	0.612068	0.619733	0.614628	1.19826	1.52422	4.15	1.04605	0.726344	0.618048
E- ang	High	Wet	4	200.177	88.1686	0.440454	0.327977	0.231569	7.17579	11.214	2.59681	2.3535	2.30141	1.94531	0.72571	0.609787	0.502042	0.85587	1.04976	10.58	0.414441	0.371714	1.02449
E- ang	High	Wet	4	206.727	71.39	0.345336	0.202946	0.451718	18.9516	13.5417	6.11705	3.84615	2.3154	1.85364	0.628155	0.46732	0.737041	1.27765	1.13167	6.11	0.786542	0.585027	0.786041
E- ang	High	Wet	4	209.087	99.4614	0.475694	0.368056	0.15625	13.9151	51.0591	7.97798	5.12153	2.32033	1.99765	0.761083	0.651872	0.406378	1.14349	1.70807	5.76	0.901893	0.7094	0.760422
E- ang	High	Wet	4	145.16	71.4813	0.492431	0.34016	0.167409	8.24607	44.0945	7.38181	2.80499	2.16185	1.85419	0.777829	0.622703	0.421529	0.916247	1.64438	11.23	0.868163	0.447931	1.05038
E- ang	High	Wet	4	259.08	134	0.517216	0.248352	0.234432	8.43658	19.9927	4.68694	2.09524	2.41343	2.12711	0.802618	0.521693	0.505428	0.926166	1.30087	13.65	0.670889	0.321233	1.13513
E- ang	High	Wet	4	202.002	81.4434	0.403181	0.327409	0.269411	9.71429	7.75306	2.08876	3.18054	2.30536	1.91086	0.687963	0.609182	0.545737	0.987411	0.889473	10.69	0.319888	0.502501	1.02898
E- ang	High	Wet	4	218.595	87.438	0.4	0.323353	0.276647	9.25926	27.9771	7.73977	2.99401	2.33964	1.9417	0.684719	0.604854	0.553858	0.966576	1.4468	8.35	0.888728	0.476254	0.921686
E- ang	High	Wet	4	190.283	92.9668	0.488571	0.230476	0.280952	9.17355	18.8716	5.30203	2.11429	2.2794	1.96833	0.773969	0.500745	0.558659	0.962538	1.27581	10.5	0.724443	0.325164	1.02119
S- gla	High	Wet	4	252.246	129.779	0.514493	0.188406	0.297101	26.2821	86.9799	25.8419	4.95169	2.40182	2.1132	0.799893	0.448992	0.576473	1.41966	1.93942	4.14	1.41232	0.694754	0.617
S- gla	High	Wet	4	225.183	108.554	0.482072	0.209163	0.308765	21.3333	60.2867	18.6144	4.46215	2.35253	2.03565	0.767466	0.475006	0.589164	1.32906	1.78022	5.02	1.26985	0.649544	0.700704
S- gla	High	Wet	4	164.109	72.6174	0.442495	0.265107	0.292398	17.7206	83.3124	24.3603	4.69786	2.21513	1.86104	0.727766	0.540874	0.571314	1.24848	1.92071	5.13	1.38668	0.6719	0.710117
S- gla	High	Wet	4	184.362	88.9277	0.482353	0.180392	0.337255	20.6522	56.9101	19.1932	3.72549	2.26567	1.94904	0.767747	0.438659	0.619633	1.31497	1.75519	5.1	1.28315	0.571183	0.70757
S- gla	High	Wet	4	191.128	93.3416	0.488372	0.19186	0.319767	26.6667	72.3845	23.1462	5.11628	2.28132	1.97008	0.773769	0.453394	0.601015	1.42597	1.85965	3.44	1.36448	0.708954	0.536558
S- gla	High	Wet	4	127.787	66.9358	0.52381	0.2	0.27619	22.0238	64.51	17.817	4.40476	2.10649	1.82566	0.809217	0.463648	0.553348	1.34289	1.80963	4.2	1.25084	0.643922	0.623249
S- gla	High	Wet	4	236.242	112.627	0.476744	0.178295	0.344961	30.8696	90.3083	31.1529	5.50388	2.37336	2.05164	0.762134	0.435925	0.627761	1.48953	1.95573	2.58	1.4935	0.740669	0.41162
S- gla	High	Wet	4	226.703	114.463	0.504902	0.169118	0.32598	27.8261	91.6644	29.8808	4.70588	2.35546	2.05866	0.7903	0.423813	0.607659	1.44445	1.9622	4.08	1.47539	0.672641	0.61066
S- gla	High	Wet	4	215.115	110.983	0.515924	0.174098	0.309979	25.3659	81.5785	25.2876	4.41614	2.33267	2.04526	0.801324	0.430417	0.590477	1.40425	1.91158	4.71	1.40291	0.645042	0.673021
S- gla	High	Wet	4	162.993	74.8277	0.459086	0.190223	0.350691	13.1285	59.3152	20.8013	2.49734	2.21217	1.87406	0.744438	0.451311	0.633776	1.11821	1.77317	9.41	1.31809	0.397478	0.97359
C- pent	High	Wet	4	285.122	78.4515	0.27515	0.450559	0.274291	11.9084	47.0238	12.8982	5.36543	2.45503	1.8946	0.552184	0.735876	0.551221	1.07585	1.67232	11.63	1.11053	0.729605	1.06558
C- pent	High	Wet	4	327.06	50.6433	0.154844	0.402919	0.442238	6.5493	17.6392	7.80074	2.63883	2.51463	1.70452	0.404438	0.687696	0.727506	0.816195	1.24648	24.67	0.892136	0.421412	1.39217
C- pent	High	Wet	4	283.449	71.9526	0.253846	0.42	0.326154	7.85104	33.9986	11.0888	3.29744	2.45248	1.85705	0.528029	0.705053	0.607844	0.894927	1.53146	19.5	1.04488	0.518176	1.29003
C- pent	High	Wet	4	298.465	53.6165	0.179641	0.479707	0.340652	8.51595	36.7254	12.5106	4.08516	2.47489	1.7293	0.437681	0.7651	0.623221	0.930233	1.56497	15.03	1.09728	0.611209	1.17696
C- pent	High	Wet	4	277.106	57.6131	0.20791	0.55318	0.23891	7.07246	27.7018	6.61823	3.91235	2.44265	1.76052	0.473464	0.838679	0.510695	0.849571	1.44251	18.71	0.820742	0.592437	1.27207
C- pent	High	Wet	4	295.478	53.5349	0.181181	0.486265	0.332554	8.31731	43.4811	14.4598	4.04442	2.47053	1.72864	0.439684	0.771662	0.614653	0.919983	1.6383	17.11	1.16016	0.606856	1.23325
C- pent	High	Wet	4	310.915	58.4837	0.188102	0.45949	0.352408	8.4217	32.7786	11.5515	3.86969	2.49264	1.76704	0.448603	0.744844	0.635574	0.9254	1.51559	17.65	1.06264	0.587676	1.24674
C- pent	High	Wet	4	321.351	62.2556	0.193731	0.422405	0.383864	7.98054	15.6166	5.99465	3.37102	2.50698	1.79418	0.455764	0.707488	0.668192	0.902032	1.19359	19.46	0.777764	0.527761	1.28914
C- pent	High	Wet	4	306	53.4226	0.174583	0.46625	0.359167	6.09473	36.313	13.0424	2.84167	2.48572	1.72772	0.431057	0.751622	0.642633	0.784954	1.56006	24	1.11536	0.453573	1.38021
C- pent	High	Wet	4	272.641	54.3367	0.199298	0.519891	0.280811	6.4066	28.0647	7.88089	3.33073	2.43559	1.73509	0.462769	0.805294	0.558502	0.806628	1.44816	25.64	0.896575	0.52254	1.40892
A- tox	High	Wet	4	315.117	83.0195	0.263456	0.243626	0.492918	35.1163	24.3766	12.0157	8.55524	2.49847	1.91918	0.539002	0.516207	0.778316	1.54551	1.38697	3.53	1.07975	0.932232	0.547775
A- tox	High	Wet	4	378.812	68.6439	0.181208	0.181208	0.637584	63.7037	27.3475	17.4363	11.5436	2.57842	1.8366	0.439719	0.439719	0.92478	1.80416	1.43692	1.49	1.24146	1.06234	0.173186
A- tox	High	Wet	4	442.675	125.698	0.283951	0.202469	0.51358	35.9756	19.6294	10.0813	7.28395	2.64608	2.09933	0.561989	0.466727	0.79898	1.55601	1.29291	4.05	1.00352	0.862367	0.607455
A- tox	High	Wet	4	224.412	43.6775	0.194631	0.241611	0.563758	54.1667	50.6867	28.5751	13.0872	2.35105	1.64026	0.456902	0.513856	0.849331	1.73373	1.70489	1.49	1.45599	1.11685	0.173186
A- tox	High	Wet	4	183.428	60.3793	0.329171	0.172531	0.498297	27.3026	16.523	8.23336	4.71056	2.26347	1.78089	0.611058	0.428348	0.783696	1.4362	1.21809	8.81	0.915577	0.673072	0.944976
A- tox	High	Wet	4	294.576	152.332	0.517123	0.148402	0.334475	26.3077	23.9838	8.02197	3.90411	2.4692	2.18279	0.802525	0.395457	0.61669	1.42008	1.37992	8.76	0.904281	0.591522	0.942504
A- tox	High	Wet	4	217.384	61.3455	0.282199	0.270714	0.447088	17.9091	30.4683	13.622	4.84824	2.33723	1.78778	0.560044	0.547204	0.732387	1.25307	1.48385	12.19	1.13424	0.685584	1.086
A- tox	High	Wet	4	429.665	166.968	0.388601	0.150259	0.46114	58.9655	37.2755	17.1892	8.8601	2.63313	2.22263	0.673056	0.398062	0.746499	1.7706	1.57142	1.93	1.23526	0.947439	0.285557
A- tox	High	Wet	4	216.858	63.8314	0.294347	0.235867	0.469786	26.6116	32.9913	15.4988	6.2768	2.33617	1.80503	0.573455	0.50712	0.755165	1.42507	1.5184	5.13	1.1903	0.797739	0.710117
A- tox	High	Wet	4	208.451	44.2899	0.212471	0.212471	0.575058	14.3116	13.7344	7.89807	3.0408	2.319	1.6463	0.479061	0.479061	0.860741	1.15569	1.13781	12.99	0.897521	0.482988	1.11361
E- ang	High	Wet	4	198.849	91.6872	0.461089	0.303502	0.235409	17.9487	28.3304	6.66922	5.44747	2.29852	1.96231	0.746448	0.583454	0.50658	1.25403	1.45225	5.14	0.824075	0.736195	0.710963
E- ang	High	Wet	4	201.842	85.8836	0.425499	0.299539	0.274962	11.4359	30.9279	8.50399	3.4255	2.30501	1.93391	0.710619	0.579137	0.551972	1.05827	1.49035	6.51	0.929623	0.534724	0.813581
E- ang	High	Wet	4	194.264	97.9769	0.504348	0.0782609	0.417391	111.111	11.3883	4.75337	8.69565	2.28839	1.99112	0.789746	0.283535	0.702409	2.04576	1.05646	2.3	0.677001	0.939302	0.361728
E- ang	High	Wet	4	201.271	98.6077	0.489926	0.188759	0.321315	12.6404	71.3817	22.936	2.386	2.30378	1.99391	0.775323	0.449443	0.602673	1.10176	1.85359	9.43	1.36052	0.377671	0.974512
E- ang	High	Wet	4	191.598	75.991	0.396618	0.337433	0.265949	6.99317	16.6524	4.42869	2.35972	2.28239	1.88076	0.681265	0.619821	0.541828	0.844674	1.22148	13.01	0.646275	0.372861	1.11428
E- ang	High	Wet	4	248.369	122.754	0.49424	0.263825	0.241935	11.9214	31.9281	7.72454	3.14516	2.3951	2.08904	0.779638	0.539421	0.514236	1.07633	1.50417	8.68	0.887873	0.497643	0.93852
E- ang	High	Wet	4	114.083	51.6154	0.452436	0.269142	0.278422	10.9914	28.6461	7.97571	2.95824	2.05722	1.71278	0.737762	0.545433	0.55584	1.04105	1.45707	8.62	0.901769	0.471033	0.935507
E- ang	High	Wet	4	214.563	84.8272	0.395349	0.275581	0.32907	10.9705	22.624	7.44487	3.02326	2.33155	1.92854	0.679967	0.552666	0.61095	1.04023	1.35457	8.6	0.871857	0.480475	0.934498
E- ang	High	Wet	4	350.731	139.603	0.398034	0.253071	0.348894	22.6214	27.9349	9.74632	5.72482	2.54497	2.1449	0.682712	0.527138	0.631892	1.35452	1.44615	4.07	0.988841	0.757762	0.609594
E- ang	High	Wet	4	110.636	49.9138	0.451155	0.328597	0.220249	14.1622	13.9073	3.06307	4.65364	2.0439	1.69822	0.736475	0.610447	0.488505	1.15113	1.14324	5.63	0.486157	0.667793	0.750508
S- gla	High	Wet	4	165.086	87.8161	0.531943	0.215124	0.252934	14.2424	79.7098	20.1613	3.06389	2.21771	1.94357	0.817363	0.482296	0.52698	1.15358	1.90151	7.67	1.30452	0.486272	0.884795
S- gla	High	Wet	4	179.981	94.0096	0.52233	0.203883	0.273786	12.7619	62.7887	17.1907	2.60194	2.25523	1.97317	0.807736	0.468485	0.550656	1.10592	1.79788	10.3	1.23529	0.415298	1.01284
S- gla	High	Wet	4	142.048	97.1405	0.683857	0.0672646	0.248879	81	78.877	19.6308	5.44843	2.15244	1.9874	0.973672	0.262353	0.522303	1.90849	1.89695	4.46	1.29294	0.736271	0.649335
S- gla	High	Wet	4	196.359	87.4588	0.445402	0.235632	0.318966	21.8293	98.8091	31.5167	5.14368	2.29305	1.9418	0.730691	0.506843	0.600155	1.33904	1.9948	3.48	1.49854	0.711274	0.541579
S- gla	High	Wet	4	216.645	93.6967	0.432489	0.2173	0.350211	18.932	84.1532	29.4714	4.11392	2.33575	1.97172	0.717681	0.484939	0.633273	1.2772	1.92507	4.74	1.4694	0.614256	0.675778
S- gla	High	Wet	4	228.889	122.819	0.536585	0.182927	0.280488	22.8333	81.0151	22.7238	4.17683	2.35963	2.08926	0.822016	0.441946	0.558142	1.35857	1.90857	3.28	1.35648	0.620847	0.515874
S- gla	High	Wet	4	203.947	120.618	0.591418	0.222015	0.186567	23.3613	128.244	23.9262	5.18657	2.30952	2.08141	0.877333	0.490633	0.446636	1.3685	2.10804	5.36	1.37887	0.71488	0.729165
S- gla	High	Wet	4	264.365	125.286	0.473913	0.204348	0.321739	37.4468	105.688	34.004	7.65217	2.4222	2.0979	0.759299	0.469061	0.603127	1.57341	2.02403	2.3	1.53153	0.883785	0.361728
S- gla	High	Wet	4	163.343	77.8795	0.476784	0.203851	0.319366	15.7778	64.7653	20.6838	3.21631	2.2131	1.89142	0.762174	0.468444	0.600584	1.19805	1.81134	8.83	1.31563	0.507358	0.945961
C- pent	High	Wet	4	295.823	32.8111	0.110915	0.472824	0.416262	6.2243	25.4899	10.6105	2.943	2.47103	1.51602	0.339524	0.758208	0.701263	0.79409	1.40637	22.63	1.02574	0.46879	1.35468
C- pent	High	Wet	4	318.817	74.8315	0.234716	0.478712	0.286572	8.83694	22.929	6.57082	4.23035	2.50354	1.87408	0.505763	0.764104	0.564892	0.946302	1.36039	18.32	0.817619	0.626376	1.26293
C- pent	High	Wet	4	294.486	69.8151	0.237074	0.562421	0.200504	14.8206	53.2884	10.6846	8.33544	2.46906	1.84395	0.50854	0.847983	0.464278	1.17087	1.72663	7.93	1.02876	0.920928	0.899273
C- pent	High	Wet	4	360.904	83.0507	0.230118	0.533559	0.236323	7.70613	29.1811	6.89615	4.11168	2.55739	1.91934	0.50032	0.818982	0.507656	0.886836	1.4651	17.73	0.838606	0.614019	1.24871
C- pent	High	Wet	4	309.633	90.365	0.291845	0.419886	0.288269	11.6695	30.2024	8.70641	4.89986	2.49085	1.956	0.570707	0.704937	0.566766	1.06705	1.48004	13.98	0.939839	0.690183	1.14551
C- pent	High	Wet	4	333.527	81.9022	0.245564	0.449914	0.304522	8.06616	29.7701	9.06564	3.62908	2.52313	1.9133	0.518461	0.735228	0.584563	0.906667	1.47378	17.47	0.957399	0.559796	1.24229
C- pent	High	Wet	4	301.837	76.4772	0.253372	0.414663	0.331965	10.1273	28.0096	9.29821	4.19941	2.47977	1.88353	0.527484	0.699641	0.614027	1.00549	1.44731	17.05	0.968399	0.623189	1.23172
C- pent	High	Wet	4	406.661	93.6882	0.230384	0.470785	0.298831	9.23168	27.8906	8.33457	4.34613	2.60923	1.97169	0.500636	0.756166	0.578364	0.965281	1.44546	17.97	0.920883	0.638103	1.25455
C- pent	High	Wet	4	302.388	35.8025	0.118399	0.464147	0.417454	8	23.7925	9.93227	3.71317	2.48056	1.55391	0.351271	0.749514	0.702473	0.90309	1.37644	17.99	0.997048	0.569745	1.25503
C- pent	High	Wet	4	277.52	53.0526	0.191167	0.456151	0.352681	9.37759	37.9432	13.3819	4.2776	2.44329	1.72471	0.452513	0.741493	0.63586	0.972091	1.57913	15.85	1.12652	0.6312	1.20003
T- afri	Low	Dry	1			0.309239	0.247726	0.443035	41.4493	75.2331	33.3309	10.2681	#NULL!	#NULL!	0.589677	0.520969	0.728309	1.61752	1.87641	1.39267	1.52285	1.01149	0.143847
T- afri	Low	Dry	1			0.340252	0.214974	0.444774	44.8276	83.5711	37.1702	9.63677	#NULL!	#NULL!	0.622799	0.482114	0.730059	1.65155	1.92206	1.349	1.5702	0.983931	0.130012
T- afri	Low	Dry	1			0.297065	0.298187	0.404749	40.7524	74.1144	29.9977	12.1518	#NULL!	#NULL!	0.576433	0.577659	0.689561	1.61015	1.8699	1.0698	1.47709	1.08464	0.0293026
T- afri	Low	Dry	1			0.480278	0.220232	0.29949	37.1681	80.8228	24.2056	8.18561	#NULL!	#NULL!	0.765671	0.488485	0.579083	1.57017	1.90753	1.53929	1.38392	0.913051	0.187319
T- afri	Low	Dry	1			0.452489	0.199849	0.347662	41.5094	91.5253	31.8199	8.29563	#NULL!	#NULL!	0.737815	0.463459	0.630599	1.61815	1.96154	1.326	1.5027	0.918849	0.122544
T- afri	Low	Dry	1			0.407204	0.238058	0.354738	42.4342	88.7938	31.4985	10.1018	#NULL!	#NULL!	0.692061	0.509696	0.638011	1.62772	1.94838	1.277	1.49829	1.0044	0.106191
T- afri	Low	Dry	1			0.316155	0.196294	0.487551	36.8732	83.0024	40.4679	7.23798	#NULL!	#NULL!	0.597136	0.458999	0.772948	1.56671	1.91909	1.727	1.60711	0.859618	0.237292
T- afri	Low	Dry	1			0.355365	0.293562	0.351073	39.1813	94.2102	33.0747	11.5021	#NULL!	#NULL!	0.638666	0.572594	0.634176	1.59308	1.9741	1.165	1.5195	1.06078	0.0663259
P-afri	Low	Dry	1			0.535191	0.175315	0.289494	67.6923	77.4769	22.4291	11.8675	#NULL!	#NULL!	0.820619	0.43202	0.568118	1.83054	1.88917	1.11229	1.35081	1.07436	0.0462164
P-afri	Low	Dry	1			0.529878	0.159128	0.310994	51.0373	115.614	35.9553	8.12149	#NULL!	#NULL!	0.815294	0.410327	0.591574	1.70789	2.06301	1.5145	1.55576	0.909636	0.180269
P-afri	Low	Dry	1			0.462838	0.170045	0.367117	70.1987	129.49	47.5379	11.9369	#NULL!	#NULL!	0.748202	0.425049	0.650899	1.84633	2.11224	0.888	1.67704	1.07689	-0.051587
P-afri	Low	Dry	1			0.495857	0.143189	0.360955	65.9722	99.8075	36.026	9.44647	#NULL!	#NULL!	0.781255	0.38807	0.644495	1.81936	1.99916	1.00567	1.55662	0.97527	0.00245406
P-afri	Low	Dry	1			0.637876	0.0982567	0.263867	62.0968	121.56	32.0756	6.10143	#NULL!	#NULL!	0.925085	0.318834	0.539468	1.79307	2.08479	1.262	1.50617	0.785431	0.101059
P-afri	Low	Dry	1			0.481746	0.213399	0.304855	75.6614	162.743	49.6129	16.146	#NULL!	#NULL!	0.76714	0.480194	0.584925	1.87887	2.2115	0.885667	1.69559	1.20807	-0.0527297
P-afri	Low	Dry	1			0.420163	0.192916	0.386921	57.6271	161.988	62.6766	11.1172	#NULL!	#NULL!	0.705218	0.454732	0.671332	1.76063	2.20948	0.9175	1.79711	1.04599	-0.0373939
P-afri	Low	Dry	1			0.502288	0.120137	0.377574	75	84.9856	32.0884	9.0103	#NULL!	#NULL!	0.787687	0.353953	0.661715	1.87506	1.92935	1.16533	1.50635	0.954739	0.0664502
S-rhino	Low	Dry	1			0.518629	0.19305	0.288321	27.9221	131.519	37.9198	5.39035	#NULL!	#NULL!	0.804032	0.454902	0.566824	1.44595	2.11899	3.19089	1.57887	0.731617	0.503912
S-rhino	Low	Dry	1			0.537275	0.186915	0.275809	33.5456	88.423	24.3879	6.2702	#NULL!	#NULL!	0.822708	0.447083	0.552921	1.52564	1.94657	2.51986	1.38717	0.797281	0.401376
S-rhino	Low	Dry	1			0.542506	0.161031	0.296463	31.2821	154.551	45.8186	5.03739	#NULL!	#NULL!	0.827955	0.412922	0.575774	1.4953	2.18907	2.42189	1.66104	0.702206	0.384154
S-rhino	Low	Dry	1			0.465548	0.181845	0.352606	28.8303	94.3203	33.2579	5.24266	#NULL!	#NULL!	0.750919	0.440546	0.635782	1.45985	1.97461	3.338	1.5219	0.719552	0.523486
S-rhino	Low	Dry	1			0.589478	0.163009	0.247513	41.4716	167.365	41.4248	6.76026	#NULL!	#NULL!	0.875361	0.415606	0.520722	1.61775	2.22366	1.83425	1.61726	0.829963	0.263459
S-rhino	Low	Dry	1			0.521862	0.223026	0.255112	30.3244	138.71	35.3867	6.76313	#NULL!	#NULL!	0.807267	0.491849	0.529481	1.48179	2.14211	3.179	1.54884	0.830148	0.502291
S-rhino	Low	Dry	1			0.606795	0.152894	0.240311	39.2936	147.411	35.4244	6.00776	#NULL!	#NULL!	0.893023	0.401736	0.512336	1.59432	2.16853	2.96283	1.5493	0.778713	0.471707
S-rhino	Low	Dry	1			0.409363	0.236565	0.354072	33.1148	128.875	45.6309	7.8338	#NULL!	#NULL!	0.694257	0.507941	0.637315	1.52002	2.11017	2.57857	1.65926	0.893972	0.411379
A-rob	Low	Dry	1			0.540219	0.157552	0.302229	33.4324	70.5022	21.3078	5.26735	#NULL!	#NULL!	0.825661	0.408168	0.582069	1.52417	1.8482	4.2716	1.32854	0.721592	0.630591
A-rob	Low	Dry	1			0.578161	0.168884	0.252954	36.1233	58.7954	14.8726	6.10067	#NULL!	#NULL!	0.863881	0.423502	0.527004	1.55779	1.76934	2.68823	1.17239	0.785377	0.429467
A-rob	Low	Dry	1			0.536267	0.173244	0.290489	25.7576	77.8586	22.6171	4.46233	#NULL!	#NULL!	0.821697	0.42929	0.569214	1.4109	1.89131	4.5716	1.35444	0.649562	0.660068
A-rob	Low	Dry	1			0.651335	0.153158	0.195506	29.4931	127.091	24.847	4.51712	#NULL!	#NULL!	0.939145	0.402103	0.458007	1.46972	2.10411	2.83367	1.39527	0.654861	0.452349
A-rob	Low	Dry	1			0.505769	0.201481	0.29275	17.735	95.6386	27.9982	3.57327	#NULL!	#NULL!	0.791167	0.465496	0.571702	1.24883	1.98063	4.6456	1.44713	0.553066	0.667042
A-rob	Low	Dry	1			0.395423	0.290946	0.313632	16.5595	102.292	32.082	4.81791	#NULL!	#NULL!	0.680043	0.569717	0.59442	1.21905	2.00984	4.27571	1.50626	0.682859	0.631009
A-rob	Low	Dry	1			0.492785	0.214852	0.292362	26.4768	92.0079	26.8996	5.6886	#NULL!	#NULL!	0.778183	0.481965	0.571275	1.42287	1.96383	4.41233	1.42975	0.755005	0.644668
A-rob	Low	Dry	1			0.497521	0.182349	0.320131	24.6127	80.0216	25.6174	4.4881	#NULL!	#NULL!	0.782919	0.441198	0.601404	1.39116	1.90321	3.1862	1.40853	0.652063	0.503273
A-zigDs	Low	Dry	1			0.390578	0.217559	0.391863	42.7165	208.999	81.8988	9.29336	#NULL!	#NULL!	0.675084	0.485253	0.6764	1.6306	2.32014	2.335	1.91328	0.968173	0.368287
A-zigDs	Low	Dry	1			0.41583	0.154164	0.430006	48.659	195.167	83.923	7.50148	#NULL!	#NULL!	0.700825	0.403498	0.715173	1.68716	2.29041	1.693	1.92388	0.875147	0.228657
A-zigDs	Low	Dry	1			0.533406	0.134166	0.332428	54.251	160.953	53.5053	7.27865	#NULL!	#NULL!	0.818829	0.375016	0.614519	1.73441	2.2067	1.841	1.7284	0.862051	0.265054
A-zigDs	Low	Dry	1			0.359729	0.182353	0.457919	43.4243	126.593	57.9692	7.91855	#NULL!	#NULL!	0.643218	0.441204	0.743267	1.63773	2.10241	2.21	1.7632	0.898646	0.344392
A-zigDs	Low	Dry	1			0.519612	0.141529	0.33886	47.7143	191.208	64.7928	6.75293	#NULL!	#NULL!	0.805015	0.385695	0.621329	1.67865	2.28151	2.473	1.81153	0.829492	0.393224
A-zigDs	Low	Dry	1			0.460721	0.135865	0.403414	43.4615	137.3	55.3889	5.90489	#NULL!	#NULL!	0.746079	0.377501	0.688201	1.63811	2.13767	1.91367	1.74342	0.771212	0.281866
A-zigDs	Low	Dry	1			0.604545	0.101364	0.294091	58.7444	142.602	41.938	5.95455	#NULL!	#NULL!	0.890721	0.324016	0.573174	1.76897	2.15413	2.2	1.62261	0.774849	0.342423
A-zigDs	Low	Dry	1			0.36609	0.161497	0.472413	48.7535	131.228	61.9937	7.87355	#NULL!	#NULL!	0.649833	0.413555	0.757797	1.68801	2.11803	2.23533	1.79235	0.89617	0.349342
T- afri	Low	Dry	1			0.364347	0.128348	0.507305	45.8498	75.1357	38.1167	5.88474	#NULL!	#NULL!	0.648023	0.366401	0.792704	1.66134	1.87585	1.9712	1.58112	0.769727	0.294731
T- afri	Low	Dry	1			0.354376	0.324426	0.321198	25.3731	60.193	19.3339	8.23171	#NULL!	#NULL!	0.637632	0.606	0.602548	1.40437	1.77955	1.85867	1.28632	0.91549	0.269202
T- afri	Low	Dry	1			0.439394	0.152637	0.407969	45.2206	93.0436	37.9589	6.90236	#NULL!	#NULL!	0.724643	0.401379	0.692839	1.65534	1.96869	1.782	1.57931	0.838997	0.250908
T- afri	Low	Dry	1			0.409777	0.352444	0.237779	32.363	76.7856	18.258	11.4062	#NULL!	#NULL!	0.694678	0.635612	0.509368	1.51005	1.88528	1.657	1.26145	1.05714	0.219323
T- afri	Low	Dry	1			0.381764	0.209472	0.408765	35.2941	75.4312	30.8336	7.39312	#NULL!	#NULL!	0.666031	0.475385	0.693649	1.5477	1.87755	1.8666	1.48902	0.868828	0.271051
T- afri	Low	Dry	1			0.310915	0.199728	0.489358	38.1995	64.692	31.6575	7.62951	#NULL!	#NULL!	0.591488	0.463307	0.774755	1.58206	1.81085	2.0578	1.50048	0.882496	0.313403
T- afri	Low	Dry	1			0.369195	0.162677	0.468128	53.7234	72.8686	34.1118	8.73954	#NULL!	#NULL!	0.653053	0.415155	0.753505	1.73016	1.86254	1.15567	1.53291	0.941489	0.0628326
T- afri	Low	Dry	1			0.382028	0.201817	0.416155	47.4453	115.337	47.9982	9.57525	#NULL!	#NULL!	0.666303	0.465915	0.701155	1.67619	2.06197	1.35767	1.68123	0.98115	0.132793
P-afri	Low	Dry	1			0.287736	0.198113	0.514151	59.5238	129.422	66.5425	11.7925	#NULL!	#NULL!	0.566178	0.461285	0.799551	1.77469	2.11201	0.848	1.8231	1.0716	-0.0716041
P-afri	Low	Dry	1			0.474541	0.198342	0.327117	42.1642	105.194	34.4106	8.36294	#NULL!	#NULL!	0.759928	0.461572	0.60887	1.62494	2.02199	1.3512	1.53669	0.922359	0.13072
P-afri	Low	Dry	1			0.412297	0.207354	0.38035	38.3721	97.2943	37.0059	7.9566	#NULL!	#NULL!	0.697239	0.472778	0.664575	1.58402	1.98809	1.659	1.56827	0.900728	0.219846
P-afri	Low	Dry	1			0.502133	0.177522	0.320346	57.2727	145.692	46.6718	10.1671	#NULL!	#NULL!	0.787531	0.434915	0.601635	1.75795	2.16344	1.23929	1.66905	1.0072	0.0931714
P-afri	Low	Dry	1			0.587803	0.126378	0.285819	61.0465	106.936	30.5644	7.71492	#NULL!	#NULL!	0.873659	0.363445	0.564059	1.78566	2.02912	1.361	1.48522	0.887331	0.133858
P-afri	Low	Dry	1			0.502581	0.161427	0.335992	68.6047	81.66	27.4371	11.0746	#NULL!	#NULL!	0.787979	0.413459	0.618297	1.83635	1.91201	1.0655	1.43834	1.04433	0.0275535
P-afri	Low	Dry	1			0.397017	0.216064	0.386919	40.7609	86.7633	33.5703	8.80695	#NULL!	#NULL!	0.681673	0.483439	0.67133	1.61024	1.93834	1.7032	1.52596	0.944826	0.231266
S-rhino	Low	Dry	1			0.546265	0.176741	0.276994	37.605	179.066	49.6003	6.64637	#NULL!	#NULL!	0.831729	0.433893	0.554246	1.57525	2.25301	2.6932	1.69548	0.822584	0.430269
S-rhino	Low	Dry	1			0.547268	0.193458	0.259274	39.5189	201.487	52.2403	7.64526	#NULL!	#NULL!	0.832737	0.455419	0.534243	1.5968	2.30425	1.5042	1.71801	0.883392	0.177306
S-rhino	Low	Dry	1			0.508228	0.211392	0.28038	45.509	199.637	55.9743	9.62025	#NULL!	#NULL!	0.793626	0.477741	0.558022	1.6581	2.30024	1.58	1.74799	0.983187	0.198657
S-rhino	Low	Dry	1			0.459535	0.20093	0.339535	31.4815	141.543	48.0587	6.32558	#NULL!	#NULL!	0.744889	0.464809	0.622042	1.49806	2.15089	2.15	1.68177	0.8011	0.332438
S-rhino	Low	Dry	1			0.533012	0.153667	0.313321	38.5281	141.011	44.1818	5.92051	#NULL!	#NULL!	0.818434	0.402809	0.594085	1.58578	2.14925	3.0065	1.64524	0.772359	0.478061
S-rhino	Low	Dry	1			0.591745	0.159342	0.248913	45.5621	181.43	45.1603	7.25997	#NULL!	#NULL!	0.877666	0.410619	0.522343	1.6586	2.25871	2.12122	1.65476	0.860935	0.326586
S-rhino	Low	Dry	1			0.475692	0.208246	0.316062	45.3901	171.271	54.1321	9.45231	#NULL!	#NULL!	0.761081	0.473878	0.597036	1.65696	2.23368	2.03125	1.73345	0.975538	0.307763
S-rhino	Low	Dry	1			0.523095	0.168728	0.308177	32.538	139.3	42.929	5.49008	#NULL!	#NULL!	0.808501	0.423294	0.588527	1.51239	2.14395	2.7322	1.63275	0.739579	0.436512
A-rob	Low	Dry	1			0.551354	0.188741	0.259905	33.8798	84.3522	21.9236	6.3945	#NULL!	#NULL!	0.836843	0.44942	0.534963	1.52994	1.9261	2.90875	1.34091	0.805807	0.463706
A-rob	Low	Dry	1			0.486269	0.212885	0.300847	22.7934	98.9465	29.7677	4.85236	#NULL!	#NULL!	0.771665	0.479566	0.580563	1.35781	1.9954	4.843	1.47375	0.685953	0.685114
A-rob	Low	Dry	1			0.589833	0.201281	0.208886	21.9684	121.532	25.3864	4.4218	#NULL!	#NULL!	0.875722	0.465246	0.474665	1.3418	2.08469	5.6538	1.4046	0.6456	0.75234
A-rob	Low	Dry	1			0.653302	0.144066	0.202632	31.2178	116.484	23.6033	4.49744	#NULL!	#NULL!	0.94121	0.389321	0.466929	1.4944	2.06626	4.04675	1.37297	0.652965	0.607106
A-rob	Low	Dry	1			0.503888	0.227692	0.268421	20.9324	100.293	26.9208	4.76615	#NULL!	#NULL!	0.789286	0.497432	0.54462	1.32082	2.00127	4.61589	1.43009	0.678167	0.664255
A-rob	Low	Dry	1			0.570084	0.175363	0.254553	25.6709	127.355	32.4187	4.50174	#NULL!	#NULL!	0.855714	0.432084	0.52884	1.40944	2.10502	4.887	1.5108	0.65338	0.689042
A-rob	Low	Dry	1			0.537308	0.196065	0.266627	20.4442	88.626	23.6301	4.00838	#NULL!	#NULL!	0.822741	0.45871	0.542595	1.31057	1.94756	7.80865	1.37347	0.602969	0.892576
A-rob	Low	Dry	1			0.495749	0.207039	0.297212	20.0348	80.2973	23.8653	4.14799	#NULL!	#NULL!	0.781147	0.472389	0.576594	1.30179	1.9047	5.54486	1.37777	0.617837	0.74389
A-zigDs	Low	Dry	1			0.35298	0.249624	0.397395	43.4783	136.874	54.3929	10.8532	#NULL!	#NULL!	0.636173	0.523165	0.682059	1.63827	2.13632	1.1978	1.73554	1.03556	0.0783843
A-zigDs	Low	Dry	1			0.468645	0.21915	0.312205	61.5385	160.636	50.1512	13.4862	#NULL!	#NULL!	0.754022	0.487179	0.592882	1.78915	2.20584	1.483	1.70028	1.12989	0.171141
A-zigDs	Low	Dry	1			0.176471	0.287495	0.536034	43.9024	179.107	96.0074	12.6217	#NULL!	#NULL!	0.433538	0.565912	0.821464	1.64249	2.25311	1.2835	1.9823	1.10112	0.108396
A-zigDs	Low	Dry	1			0.511206	0.131453	0.357341	74.1379	194.019	69.3307	9.74566	#NULL!	#NULL!	0.796605	0.371018	0.640729	1.87004	2.28784	1.32367	1.84093	0.988811	0.121779
A-zigDs	Low	Dry	1			0.449234	0.242275	0.308491	73.955	203.857	62.8881	17.9174	#NULL!	#NULL!	0.734544	0.514632	0.588868	1.86897	2.30933	1.28367	1.79857	1.25328	0.108452
A-zigDs	Low	Dry	1			0.38806	0.181592	0.430348	43.4932	201.768	86.8304	7.89801	#NULL!	#NULL!	0.672501	0.440217	0.715519	1.63842	2.30485	1.608	1.93867	0.897518	0.206286
A-zigDs	Low	Dry	1			0.409261	0.14115	0.449589	63.4921	117.703	52.918	8.96191	#NULL!	#NULL!	0.694153	0.385151	0.734902	1.80272	2.07079	1.339	1.7236	0.952401	0.126781
A-zigDs	Low	Dry	1			0.39292	0.212403	0.394677	51.773	229.109	90.4243	10.9967	#NULL!	#NULL!	0.677482	0.478977	0.679281	1.7141	2.36004	1.32767	1.95629	1.04126	0.123089
T- afri	High	Dry	2			0.289199	0.206969	0.503833	44.4444	63.7644	32.1266	9.19861	#NULL!	#NULL!	0.567792	0.472303	0.789231	1.64782	1.80458	0.956667	1.50686	0.963722	-0.0192394
T- afri	High	Dry	2			0.276107	0.177267	0.546627	38.1818	43.7522	23.9161	6.76837	#NULL!	#NULL!	0.553254	0.434581	0.832093	1.58186	1.641	1.55133	1.37869	0.830484	0.190705
T- afri	High	Dry	2			0.246418	0.235673	0.517908	34.6505	40.9194	21.1925	8.16619	#NULL!	#NULL!	0.519453	0.506892	0.80331	1.53971	1.61193	1.396	1.32618	0.912019	0.144885
T- afri	High	Dry	2			0.235371	0.239272	0.525358	41.3043	65.9311	34.6374	9.88296	#NULL!	#NULL!	0.506535	0.51112	0.810767	1.616	1.81909	1.1535	1.53955	0.994887	0.0620176
T- afri	High	Dry	2			0.225765	0.276148	0.498087	35.7968	50.1041	24.9562	9.8852	#NULL!	#NULL!	0.495132	0.5533	0.783485	1.55384	1.69987	1.568	1.39718	0.994986	0.195346
T- afri	High	Dry	2			0.253542	0.234154	0.512304	28.6624	44.7371	22.919	6.71141	#NULL!	#NULL!	0.527679	0.505099	0.797704	1.45731	1.65067	1.341	1.3602	0.826814	0.127429
T- afri	High	Dry	2			0.242628	0.291257	0.466115	29.4849	46.2661	21.5653	8.58769	#NULL!	#NULL!	0.515044	0.57006	0.751487	1.4696	1.66526	1.933	1.33376	0.933876	0.286232
T- afri	High	Dry	2			0.198473	0.232824	0.568702	34.153	51.7273	29.4175	7.95165	#NULL!	#NULL!	0.461736	0.503528	0.854318	1.53343	1.71372	1.572	1.46861	0.900457	0.196453
P-afri	High	Dry	2			0.393064	0.195247	0.411689	44.7368	79.0916	32.5612	8.73475	#NULL!	#NULL!	0.677629	0.45768	0.696622	1.65067	1.89813	1.557	1.5127	0.94125	0.192289
P-afri	High	Dry	2			0.465705	0.234153	0.300142	35	119.815	35.9616	8.19536	#NULL!	#NULL!	0.751076	0.505099	0.579795	1.54407	2.07851	1.87911	1.55584	0.913568	0.273952
P-afri	High	Dry	2			0.337446	0.25254	0.410015	36.7816	83.9311	34.413	9.28882	#NULL!	#NULL!	0.619835	0.526527	0.69492	1.56563	1.92392	1.378	1.53672	0.967961	0.139249
P-afri	High	Dry	2			0.368121	0.234345	0.397533	46.1538	91.6402	36.43	10.8159	#NULL!	#NULL!	0.651941	0.505326	0.6822	1.66421	1.96209	1.054	1.56146	1.03406	0.0228406
P-afri	High	Dry	2			0.482646	0.207158	0.310195	56.5445	105.602	32.7572	11.7137	#NULL!	#NULL!	0.768041	0.472537	0.590711	1.75239	2.02367	0.922	1.51531	1.06869	-0.0352691
P-afri	High	Dry	2			0.567077	0.124199	0.308724	65	111.716	34.4894	8.07294	#NULL!	#NULL!	0.852678	0.360155	0.589119	1.81291	2.04812	1.12722	1.53769	0.907032	0.0520095
P-afri	High	Dry	2			0.47331	0.161566	0.365125	48.4581	118.308	43.1973	7.82918	#NULL!	#NULL!	0.758695	0.413648	0.648831	1.68537	2.07302	1.405	1.63546	0.893716	0.147676
P-afri	High	Dry	2			0.488793	0.181034	0.330172	40.9524	116.887	38.5928	7.41379	#NULL!	#NULL!	0.77419	0.439494	0.612123	1.61228	2.06777	1.16	1.58651	0.87004	0.064458
S-rhino	High	Dry	2			0.493644	0.244617	0.261738	23.0105	90.3936	23.6595	5.62878	#NULL!	#NULL!	0.779042	0.517361	0.53705	1.36193	1.95614	4.2638	1.37401	0.750414	0.629797
S-rhino	High	Dry	2			0.497516	0.163318	0.339166	30.6878	112.966	38.3144	5.01188	#NULL!	#NULL!	0.782914	0.416024	0.621653	1.48697	2.05295	2.3145	1.58336	0.700001	0.364457
S-rhino	High	Dry	2			0.402505	0.22501	0.372485	30.5506	97.1653	36.1927	6.8742	#NULL!	#NULL!	0.687274	0.494228	0.656459	1.48502	1.98751	2.50211	1.55862	0.837222	0.398307
S-rhino	High	Dry	2			0.511628	0.216798	0.271574	45.2128	163.673	44.4493	9.80204	#NULL!	#NULL!	0.797027	0.48433	0.548172	1.65526	2.21398	1.73433	1.64786	0.991316	0.239133
S-rhino	High	Dry	2			0.394541	0.245106	0.360353	22.6097	85.0164	30.6359	5.54177	#NULL!	#NULL!	0.679141	0.517929	0.643869	1.35429	1.9295	3.627	1.48623	0.743649	0.559548
S-rhino	High	Dry	2			0.439551	0.214817	0.345632	33.1976	110.025	38.0282	7.1314	#NULL!	#NULL!	0.724801	0.481922	0.628466	1.52111	2.04149	2.28567	1.58011	0.853175	0.359013
S-rhino	High	Dry	2			0.462269	0.20794	0.329791	25.9214	94.7487	31.2473	5.39008	#NULL!	#NULL!	0.747632	0.4735	0.611717	1.41366	1.97657	3.9146	1.49481	0.731595	0.592687
S-rhino	High	Dry	2			0.451671	0.213239	0.33509	31.4647	91.0071	30.4956	6.70951	#NULL!	#NULL!	0.736994	0.479999	0.617342	1.49782	1.95908	2.59333	1.48424	0.826691	0.413858
A-rob	High	Dry	2			0.407395	0.246835	0.345769	14.2857	89.5232	30.9544	3.52622	#NULL!	#NULL!	0.692255	0.519937	0.628611	1.1549	1.95194	7.00467	1.49072	0.547309	0.845387
A-rob	High	Dry	2			0.356605	0.276745	0.366649	12.7085	70.7789	25.951	3.51702	#NULL!	#NULL!	0.639961	0.553968	0.650414	1.10409	1.8499	9.09862	1.41415	0.546175	0.958975
A-rob	High	Dry	2			0.485575	0.1832	0.331224	19.9742	72.8318	24.1237	3.65929	#NULL!	#NULL!	0.770971	0.4423	0.613241	1.30047	1.86232	4.2358	1.38244	0.563396	0.626935
A-rob	High	Dry	2			0.571928	0.197729	0.230344	24.0206	114.12	26.2868	4.74956	#NULL!	#NULL!	0.857576	0.460802	0.500588	1.38058	2.05736	4.90571	1.41974	0.676654	0.690702
A-rob	High	Dry	2			0.3956	0.253339	0.351062	20.6186	116.756	40.9886	5.22348	#NULL!	#NULL!	0.680224	0.527446	0.634164	1.31426	2.06728	4.59464	1.61266	0.71796	0.662251
A-rob	High	Dry	2			0.449569	0.286318	0.264114	18.7755	56.908	15.0302	5.37576	#NULL!	#NULL!	0.734881	0.56461	0.539748	1.27359	1.75517	4.27846	1.17696	0.73044	0.631288
A-rob	High	Dry	2			0.46342	0.213485	0.323095	22.2107	67.7343	21.8846	4.74166	#NULL!	#NULL!	0.748785	0.480299	0.604577	1.34656	1.83081	4.53427	1.34014	0.675931	0.656508
A-rob	High	Dry	2			0.417155	0.256979	0.325866	17.8933	118.813	38.717	4.59821	#NULL!	#NULL!	0.702169	0.531621	0.607536	1.25269	2.07486	5.76311	1.5879	0.662589	0.760657
Pr-elb	High	Dry	2			0.188979	0.467255	0.343766	24.6032	75.5057	25.9563	11.496	#NULL!	#NULL!	0.449724	0.75263	0.626503	1.39099	1.87798	2.6966	1.41424	1.06055	0.430817
Pr-elb	High	Dry	2			0.148103	0.669988	0.18191	16.4578	28.9993	5.27526	11.0265	#NULL!	#NULL!	0.395035	0.958844	0.440629	1.21637	1.46239	1.7866	0.722244	1.04244	0.252027
Pr-elb	High	Dry	2			0.214609	0.437217	0.348174	27.439	139.89	48.7059	11.9968	#NULL!	#NULL!	0.48167	0.722449	0.631136	1.43837	2.14579	1.8755	1.68758	1.07907	0.273117
Pr-elb	High	Dry	2			0.238245	0.464494	0.297262	19.8322	67.1889	19.9727	9.21192	#NULL!	#NULL!	0.509915	0.749862	0.576648	1.29737	1.8273	2.82243	1.30044	0.96435	0.450623
Pr-elb	High	Dry	2			0.157014	0.530245	0.312741	33.9806	33.9831	10.6279	18.018	#NULL!	#NULL!	0.407429	0.815661	0.59346	1.53123	1.53126	0.777	1.02645	1.25571	-0.109579
Pr-elb	High	Dry	2			0.32578	0.373897	0.300323	27.618	126.082	37.8654	10.3263	#NULL!	#NULL!	0.607445	0.657919	0.579992	1.44119	2.10065	2.32417	1.57824	1.01394	0.366267
T- afri	High	Dry	2			0.188344	0.326358	0.485298	28.0844	182.802	88.7133	9.16556	#NULL!	#NULL!	0.448913	0.608061	0.770694	1.44847	2.26198	1.8875	1.94799	0.962159	0.275887
T- afri	High	Dry	2			0.249195	0.30676	0.444045	41.0494	114.122	50.6755	12.5923	#NULL!	#NULL!	0.522669	0.586992	0.729325	1.61331	2.05737	1.0562	1.7048	1.10011	0.0237462
T- afri	High	Dry	2			0.221808	0.254427	0.523765	40.293	86.3926	45.2494	10.2516	#NULL!	#NULL!	0.490384	0.528696	0.809172	1.60523	1.93648	1.073	1.65561	1.01079	0.0305997
T- afri	High	Dry	2			0.274736	0.256322	0.468942	31.0345	54.1106	25.3747	7.95482	#NULL!	#NULL!	0.55172	0.530869	0.75432	1.49184	1.73328	2.0365	1.4044	0.900631	0.308884
T- afri	High	Dry	2			0.614724	0.104908	0.280368	42.1053	89.3339	25.0464	4.41718	#NULL!	#NULL!	0.901153	0.329844	0.558009	1.62434	1.95102	3.26	1.39874	0.645145	0.513218
T- afri	High	Dry	2			0.355731	0.274209	0.370059	28.8288	97.8192	36.1989	7.90514	#NULL!	#NULL!	0.639049	0.55113	0.653948	1.45983	1.99042	2.024	1.5587	0.897909	0.306211
T- afri	High	Dry	2			0.285597	0.205237	0.509165	30.622	34.2522	17.44	6.28478	#NULL!	#NULL!	0.563813	0.470163	0.794564	1.48603	1.53469	2.03667	1.24155	0.79829	0.30892
T- afri	High	Dry	2			0.274751	0.210149	0.5151	32.4444	25.812	13.2958	6.81818	#NULL!	#NULL!	0.551737	0.476217	0.8005	1.51114	1.41182	2.14133	1.12371	0.833669	0.330684
P-afri	High	Dry	2			0.325819	0.22228	0.4519	27.9481	60.2318	27.2188	6.21232	#NULL!	#NULL!	0.607487	0.490953	0.737224	1.44635	1.77983	3.815	1.43487	0.793254	0.581495
P-afri	High	Dry	2			0.310119	0.222737	0.467144	22.7833	46.8641	21.8923	5.07467	#NULL!	#NULL!	0.590629	0.491501	0.752519	1.35762	1.67084	3.64556	1.34029	0.705408	0.561764
P-afri	High	Dry	2			0.469359	0.185158	0.345482	26.8245	50.465	17.4348	4.96677	#NULL!	#NULL!	0.754738	0.444825	0.628309	1.42853	1.70299	2.7382	1.24142	0.696074	0.437465
P-afri	High	Dry	2			0.587603	0.144215	0.268182	43.2665	54.4575	14.6045	6.23967	#NULL!	#NULL!	0.873456	0.389533	0.544351	1.63615	1.73606	2.42	1.16449	0.795162	0.383815
P-afri	High	Dry	2			0.576888	0.163418	0.259695	33.5917	104.936	27.2513	5.48948	#NULL!	#NULL!	0.862592	0.416158	0.534723	1.52623	2.02092	2.36817	1.43539	0.739531	0.374412
P-afri	High	Dry	2			0.434287	0.199329	0.366383	32.5337	49.0107	17.9567	6.48492	#NULL!	#NULL!	0.719495	0.462809	0.650138	1.51233	1.69029	3.34622	1.25423	0.811905	0.524555
P-afri	High	Dry	2			0.354154	0.246614	0.399232	22.8484	30.9364	12.3508	5.63473	#NULL!	#NULL!	0.637401	0.51968	0.683935	1.35886	1.49047	3.9576	1.09169	0.750873	0.597432
P-afri	High	Dry	2			0.335014	0.197406	0.467579	29.3796	47.3613	22.1452	5.79971	#NULL!	#NULL!	0.617262	0.460398	0.752955	1.46805	1.67542	2.776	1.34528	0.763406	0.443419
S-rhino	High	Dry	2			0.588184	0.187702	0.224114	30.0752	170.875	38.2955	5.64518	#NULL!	#NULL!	0.874046	0.448091	0.493154	1.47821	2.23268	3.54285	1.58315	0.751678	0.549352
S-rhino	High	Dry	2			0.521957	0.250827	0.227216	27.9673	88.79	20.1745	7.01494	#NULL!	#NULL!	0.807363	0.524553	0.496864	1.44665	1.94836	2.92233	1.3048	0.846024	0.46573
S-rhino	High	Dry	2			0.47533	0.202301	0.322369	32.4427	148.338	47.8195	6.5632	#NULL!	#NULL!	0.760718	0.466518	0.603801	1.51112	2.17125	2.5902	1.6796	0.817116	0.413333
S-rhino	High	Dry	2			0.603232	0.154399	0.24237	30.0388	109.535	26.548	4.63794	#NULL!	#NULL!	0.889378	0.403822	0.514742	1.47768	2.03955	3.342	1.42403	0.666325	0.524006
S-rhino	High	Dry	2			0.462061	0.18732	0.350619	19.8807	101.969	35.7522	3.72405	#NULL!	#NULL!	0.747423	0.447601	0.633701	1.29843	2.00847	5.3705	1.5533	0.571015	0.730015
S-rhino	High	Dry	2			0.442336	0.21891	0.338754	19.514	85.5934	28.9951	4.27182	#NULL!	#NULL!	0.727605	0.486889	0.621218	1.29035	1.93244	6.01617	1.46232	0.630613	0.77932
S-rhino	High	Dry	2			0.492892	0.213919	0.293189	22.9645	92.735	27.1889	4.91254	#NULL!	#NULL!	0.77829	0.480828	0.572184	1.36106	1.96724	4.47833	1.43439	0.691306	0.651116
S-rhino	High	Dry	2			0.461798	0.191305	0.346897	19.3648	87.88	30.4853	3.70458	#NULL!	#NULL!	0.747159	0.452687	0.629796	1.28701	1.94389	6.7484	1.48409	0.568739	0.829201
A-rob	High	Dry	2			0.538127	0.211443	0.250431	18.8679	92.3417	23.1252	3.98948	#NULL!	#NULL!	0.823562	0.477802	0.524096	1.27572	1.9654	5.5145	1.36409	0.600917	0.741506
A-rob	High	Dry	2			0.455824	0.227883	0.316293	14.5169	63.1142	19.9626	3.30817	#NULL!	#NULL!	0.741164	0.49766	0.597285	1.16188	1.80013	8.6755	1.30022	0.519587	0.938295
A-rob	High	Dry	2			0.36532	0.273303	0.361378	14.2774	69.4481	25.097	3.90205	#NULL!	#NULL!	0.649033	0.550113	0.644936	1.15465	1.84166	6.27875	1.39962	0.591293	0.797873
A-rob	High	Dry	2			0.448296	0.235449	0.316255	13.3652	44.0628	13.9351	3.14681	#NULL!	#NULL!	0.733602	0.506627	0.597243	1.12597	1.64407	8.89789	1.14411	0.497871	0.949287
A-rob	High	Dry	2			0.521011	0.177755	0.301234	26.5607	84.4198	25.4302	4.72129	#NULL!	#NULL!	0.806415	0.43522	0.580986	1.42424	1.92644	4.95627	1.40535	0.674061	0.695155
A-rob	High	Dry	2			0.436443	0.26551	0.298048	18.2073	64.777	19.3066	4.83421	#NULL!	#NULL!	0.721668	0.54133	0.577508	1.26025	1.81142	5.37833	1.28571	0.684326	0.730648
A-rob	High	Dry	2			0.430399	0.19079	0.378811	15.142	45.3955	17.1963	2.88893	#NULL!	#NULL!	0.715571	0.452033	0.66299	1.18018	1.65701	8.30757	1.23544	0.460737	0.919474
A-rob	High	Dry	2			0.490084	0.198554	0.311362	18.7761	48.7497	15.1788	3.72806	#NULL!	#NULL!	0.775482	0.461837	0.591972	1.2736	1.68797	7.24238	1.18124	0.571483	0.859881
Pr-elb	High	Dry	2			0.450336	0.302013	0.247651	35.3333	123.169	30.503	10.6711	#NULL!	#NULL!	0.735652	0.581834	0.520882	1.54818	2.0905	1.98667	1.48434	1.02821	0.298125
Pr-elb	High	Dry	2			0.279841	0.388325	0.331834	27.2629	101.815	33.7855	10.5869	#NULL!	#NULL!	0.557422	0.672773	0.613888	1.43557	2.00781	2.38975	1.52873	1.02477	0.378352
Pr-elb	High	Dry	2			0.428628	0.32503	0.246342	28.5888	120.297	29.6343	9.29221	#NULL!	#NULL!	0.713781	0.606644	0.519365	1.4562	2.08026	2.529	1.47179	0.968119	0.402949
Pr-elb	High	Dry	2			0.283212	0.532866	0.183922	20.5882	61.5578	11.3218	10.9708	#NULL!	#NULL!	0.561169	0.818288	0.443232	1.31362	1.78928	2.1694	1.05392	1.04024	0.33634
Pr-elb	High	Dry	2			0.184863	0.596145	0.218992	33.3952	39.4666	8.64286	19.9084	#NULL!	#NULL!	0.444446	0.882145	0.486988	1.52368	1.59623	0.904143	0.936658	1.29904	-0.0437629
Pr-elb	High	Dry	2			0.160537	0.474254	0.36521	20.9854	91.2271	33.317	9.9524	#NULL!	#NULL!	0.412248	0.75964	0.64892	1.32192	1.96012	2.311	1.52267	0.997928	0.3638
Pr-elb	High	Dry	2			0.331781	0.395227	0.272992	21.4777	105.7	28.8552	8.48855	#NULL!	#NULL!	0.613832	0.679843	0.549764	1.33199	2.02407	2.94514	1.46022	0.928834	0.469106
Pr-elb	High	Dry	2			0.361226	0.352151	0.286623	29.9866	133.358	38.2235	10.5598	#NULL!	#NULL!	0.644777	0.635305	0.564948	1.47693	2.12502	2.12125	1.58233	1.02366	0.326592
S- gla	Low	Dry	1			0.563725	0.166667	0.269608	53.5294	92.8603	25.0359	8.92157	#NULL!	#NULL!	0.849297	0.420534	0.545959	1.72859	1.96783	2.04	1.39856	0.950441	0.30963
S- gla	Low	Dry	1			0.607362	0.103067	0.289571	60.4762	94.5788	27.3872	6.23313	#NULL!	#NULL!	0.893603	0.326829	0.568202	1.78158	1.97579	2.0375	1.43755	0.794706	0.309098
S- gla	Low	Dry	1			0.636955	0.1581	0.204945	53.3333	116.621	23.9009	8.43201	#NULL!	#NULL!	0.924126	0.40892	0.4698	1.727	2.06678	1.70778	1.37841	0.925931	0.232431
S- gla	Low	Dry	1			0.561122	0.210421	0.228457	54.2857	93.1517	21.2812	11.4228	#NULL!	#NULL!	0.846674	0.47655	0.498344	1.73469	1.96919	1.66333	1.328	1.05777	0.220979
S- gla	Low	Dry	1			0.598689	0.135738	0.265574	63.0435	104.456	27.7407	8.55738	#NULL!	#NULL!	0.884739	0.377315	0.541403	1.79964	2.01893	1.69444	1.44312	0.932341	0.229027
A- tox	Low	Dry	1			0.463158	0.226316	0.310526	74.8837	75.3793	23.4073	16.9474	#NULL!	#NULL!	0.748523	0.49579	0.591069	1.87439	1.87725	1.9	1.36935	1.2291	0.278754
A- tox	Low	Dry	1			0.233898	0.345763	0.420339	61.1765	52.6479	22.13	21.1525	#NULL!	#NULL!	0.504798	0.628604	0.705396	1.78658	1.72138	1.475	1.34498	1.32536	0.168792
A- tox	Low	Dry	1			0.172043	0.293907	0.53405	34.878	50.8823	27.1737	10.2509	#NULL!	#NULL!	0.427702	0.572972	0.819475	1.54255	1.70657	2.79	1.43415	1.01076	0.445604
A- tox	Low	Dry	1			0.272727	0.348485	0.378788	50.6522	38.3921	14.5425	17.6515	#NULL!	#NULL!	0.549467	0.631463	0.662966	1.7046	1.58424	1.32	1.16264	1.24678	0.120574
A- tox	Low	Dry	1			0.261307	0.336683	0.40201	43.8806	57.011	22.919	14.7739	#NULL!	#NULL!	0.536559	0.619029	0.68677	1.64227	1.75596	1.99	1.3602	1.16949	0.298853
C- pent	Low	Dry	1			0	0.682635	0.317365	41.4035	122.87	38.9947	28.2635	#NULL!	#NULL!	0	0.972359	0.598437	1.61704	2.08945	1.67	1.59101	1.45123	0.222716
C- pent	Low	Dry	1			0.253353	0.482861	0.263785	43.5185	110.418	29.1267	21.0134	#NULL!	#NULL!	0.527462	0.768256	0.539376	1.63867	2.04304	2.23667	1.46429	1.3225	0.349601
C- pent	Low	Dry	1			0.3	0.464286	0.235714	59.2308	153.452	36.1708	27.5	#NULL!	#NULL!	0.57964	0.749653	0.50694	1.77255	2.18597	1.4	1.55836	1.43933	0.146128
C- pent	Low	Dry	1			0.244275	0.48855	0.267176	52.0312	119.617	31.9587	25.4198	#NULL!	#NULL!	0.516962	0.773947	0.543214	1.71626	2.07779	1.31	1.50459	1.40517	0.117271
C- pent	Low	Dry	1			0.112613	0.567568	0.31982	39.2063	100.959	32.2886	22.2523	#NULL!	#NULL!	0.342219	0.853173	0.601071	1.59336	2.00414	2.22	1.50905	1.34737	0.346353
E- ang	Low	Dry	1			0.566402	0.215064	0.218533	35.8065	32.8352	7.17558	7.70069	#NULL!	#NULL!	0.851997	0.482224	0.486433	1.55396	1.51634	2.88286	0.855857	0.88653	0.459823
E- ang	Low	Dry	1			0.454877	0.238628	0.306495	21.1009	25.229	7.73254	5.03527	#NULL!	#NULL!	0.740214	0.510365	0.586705	1.3243	1.4019	4.56778	0.888322	0.702023	0.659705
E- ang	Low	Dry	1			0.592233	0.201942	0.205825	41.3462	56.6484	11.6597	8.34951	#NULL!	#NULL!	0.878162	0.46607	0.47089	1.61644	1.75319	2.575	1.06669	0.921661	0.410777
E- ang	Low	Dry	1			0.557641	0.213137	0.229223	35.283	34.266	7.85454	7.52011	#NULL!	#NULL!	0.843167	0.479874	0.499255	1.54757	1.53486	2.48667	0.895121	0.876224	0.395618
E- ang	Low	Dry	1			0.474017	0.319522	0.206461	38.7692	43.9449	9.07289	12.3876	#NULL!	#NULL!	0.759403	0.600752	0.471675	1.58849	1.64291	2.03429	0.957746	1.09299	0.308412
S- gla	Low	Dry	1			0.604718	0.180129	0.215154	47.2222	62.7631	13.5037	8.50608	#NULL!	#NULL!	0.890897	0.438316	0.482332	1.67415	1.7977	1.99857	1.13045	0.929729	0.30072
S- gla	Low	Dry	1			0.512428	0.166348	0.321224	50.6897	56.7075	18.2158	8.43212	#NULL!	#NULL!	0.797828	0.420107	0.602575	1.70492	1.75364	1.74333	1.26045	0.925937	0.24138
S- gla	Low	Dry	1			0.565555	0.124903	0.309542	53.913	62.2676	19.2744	6.7339	#NULL!	#NULL!	0.851142	0.36122	0.590005	1.73169	1.79426	1.84143	1.28498	0.828267	0.265155
S- gla	Low	Dry	1			0.593023	0.0988372	0.30814	66.4706	77.7949	23.9717	6.56977	#NULL!	#NULL!	0.878967	0.319808	0.588487	1.82263	1.89095	1.72	1.3797	0.81755	0.235528
S- gla	Low	Dry	1			0.566161	0.151844	0.281996	50.3571	95.154	26.833	7.64642	#NULL!	#NULL!	0.851753	0.400275	0.559819	1.70206	1.97843	1.844	1.42867	0.883458	0.265761
A- tox	Low	Dry	1			0.320675	0.278481	0.400844	50	41.2165	16.5214	13.9241	#NULL!	#NULL!	0.601988	0.555906	0.68558	1.69897	1.61507	2.37	1.21805	1.14377	0.374748
A- tox	Low	Dry	1			0.25	0.270833	0.479167	71.5385	23.0196	11.0302	19.375	#NULL!	#NULL!	0.523599	0.547339	0.764559	1.85454	1.3621	0.96	1.04258	1.28724	-0.0177288
A- tox	Low	Dry	1			0.35	0.3	0.35	96.6667	150.11	52.5384	29	#NULL!	#NULL!	0.633052	0.57964	0.633052	1.98528	2.17641	0.6	1.72048	1.4624	-0.221849
A- tox	Low	Dry	1			0.365854	0.390244	0.243902	73.75	58.1408	14.1807	28.7805	#NULL!	#NULL!	0.649588	0.674741	0.516529	1.86776	1.76448	0.82	1.1517	1.4591	-0.0861861
A- tox	Low	Dry	1			0.405063	0.35443	0.240506	71.4286	125.494	30.1821	25.3165	#NULL!	#NULL!	0.689882	0.637689	0.512565	1.85387	2.09862	0.79	1.47975	1.4034	-0.102373
C- pent	Low	Dry	1			0.315217	0.430435	0.254348	53.3333	103.448	26.3117	22.9565	#NULL!	#NULL!	0.596128	0.715607	0.528605	1.727	2.01472	1.53333	1.42015	1.36091	0.185637
C- pent	Low	Dry	1			0.378619	0.400891	0.22049	64	92.444	20.383	25.657	#NULL!	#NULL!	0.662792	0.685628	0.488796	1.80618	1.96588	1.49667	1.30927	1.40921	0.175125
C- pent	Low	Dry	1			0.395683	0.426859	0.177458	54.9438	125.046	22.1905	23.4532	#NULL!	#NULL!	0.68031	0.711993	0.434832	1.73992	2.09707	2.085	1.34617	1.3702	0.319106
C- pent	Low	Dry	1			0	0.627737	0.372263	46.2791	107.923	40.1757	29.0511	#NULL!	#NULL!	0	0.914567	0.656229	1.66538	2.03311	1.37	1.60396	1.46316	0.136721
C- pent	Low	Dry	1			0.186335	0.546584	0.267081	49.5455	89.3162	23.8546	27.0807	#NULL!	#NULL!	0.446339	0.83205	0.543107	1.695	1.95093	1.61	1.37757	1.43266	0.206826
E- ang	Low	Dry	1			0.491371	0.264975	0.243655	30	36.8181	8.97092	7.94924	#NULL!	#NULL!	0.776768	0.540724	0.51624	1.47712	1.56606	3.28333	0.952837	0.900326	0.516315
E- ang	Low	Dry	1			0.547826	0.233043	0.21913	33.7313	42.2958	9.26829	7.86087	#NULL!	#NULL!	0.833297	0.503787	0.487155	1.52803	1.6263	2.875	0.967	0.895471	0.458638
E- ang	Low	Dry	1			0.551408	0.239085	0.209507	21.2371	27.2573	5.71059	5.07746	#NULL!	#NULL!	0.836898	0.5109	0.475428	1.3271	1.43548	4.05714	0.756681	0.705647	0.60822
E- ang	Low	Dry	1			0.564648	0.229133	0.206219	33.5	27.9475	5.76332	7.67594	#NULL!	#NULL!	0.850228	0.499148	0.471377	1.52504	1.44634	2.61857	0.760673	0.885132	0.418064
E- ang	Low	Dry	1			0.558075	0.258383	0.183541	19.6552	32.7399	6.00913	5.07857	#NULL!	#NULL!	0.843605	0.533226	0.44274	1.29348	1.51508	5.61182	0.778811	0.705741	0.749104
S- gla	High	Dry	2			0.666118	0.141996	0.191886	44.8649	75.3982	14.4679	6.37061	#NULL!	#NULL!	0.954735	0.386364	0.453426	1.65191	1.87736	2.60571	1.1604	0.804181	0.415927
S- gla	High	Dry	2			0.434307	0.206813	0.358881	46.1765	100.61	36.1071	9.54988	#NULL!	#NULL!	0.719514	0.47211	0.642335	1.66442	2.00264	1.644	1.55759	0.979998	0.215902
S- gla	High	Dry	2			0.524272	0.175268	0.30046	34.4898	54.8825	16.49	6.04497	#NULL!	#NULL!	0.80968	0.431959	0.580141	1.53769	1.73943	2.79571	1.21722	0.781394	0.446493
S- gla	High	Dry	2			0.546335	0.193638	0.260028	42	49.5129	12.8747	8.13278	#NULL!	#NULL!	0.831799	0.455646	0.535102	1.62325	1.69472	1.8075	1.10974	0.910239	0.257078
A- tox	High	Dry	2			0.365517	0.344828	0.289655	37.7	79.3272	22.9775	13	#NULL!	#NULL!	0.649239	0.62762	0.568295	1.57634	1.89942	2.9	1.3613	1.11394	0.462398
A- tox	High	Dry	2			0.20354	0.19469	0.60177	48.4091	36.7336	22.1052	9.42478	#NULL!	#NULL!	0.468058	0.456977	0.887884	1.68493	1.56506	2.26	1.34449	0.974271	0.354108
A- tox	High	Dry	2			0.311828	0.22043	0.467742	68.5366	37.8255	17.6926	15.1075	#NULL!	#NULL!	0.592475	0.488724	0.753118	1.83592	1.57778	1.86	1.24779	1.17919	0.269513
A- tox	High	Dry	2			0.254902	0.188235	0.556863	45.2083	28.91	16.0989	8.5098	#NULL!	#NULL!	0.529241	0.448774	0.842384	1.65522	1.46105	2.55	1.2068	0.92992	0.40654
A- tox	High	Dry	2			0.340168	0.181733	0.478099	39.6923	32.1283	15.3605	7.21342	#NULL!	#NULL!	0.62271	0.440401	0.76349	1.59871	1.50689	3.57667	1.18641	0.858141	0.553478
C- pent	High	Dry	2			0.0982067	0.517506	0.384287	21.5347	81.9183	31.4801	11.1443	#NULL!	#NULL!	0.31875	0.802908	0.668626	1.33314	1.91338	3.90333	1.49804	1.04705	0.591436
C- pent	High	Dry	2			0.0841121	0.601246	0.314642	22.2798	91.9276	28.9242	13.3956	#NULL!	#NULL!	0.294249	0.887349	0.595508	1.34791	1.96345	3.21	1.46126	1.12696	0.506505
C- pent	High	Dry	2			0.0273973	0.541096	0.431507	43.2911	123.745	53.3967	23.4247	#NULL!	#NULL!	0.166286	0.82654	0.716689	1.6364	2.09253	1.46	1.72751	1.36967	0.164353
C- pent	High	Dry	2			0.0433213	0.610108	0.34657	29.2899	66.734	23.128	17.87	#NULL!	#NULL!	0.209671	0.896416	0.629453	1.46672	1.82435	2.77	1.36414	1.25213	0.44248
C- pent	High	Dry	2			0.0769231	#NULL!	0.923077	32.1622	94.936	87.6333	17.9623	#NULL!	#NULL!	0.281035	#NULL!	1.28976	1.50735	1.97743	2.65	1.94267	1.25436	0.0681859
E- ang	High	Dry	2			0.493261	0.27628	0.230458	15.561	17.7228	4.08437	4.29919	#NULL!	#NULL!	0.778659	0.553448	0.500724	1.19204	1.24853	7.42	0.611126	0.633387	0.870404
E- ang	High	Dry	2			0.486212	0.309031	0.204757	18.5276	29.5289	6.04626	5.72561	#NULL!	#NULL!	0.771608	0.589452	0.469568	1.26782	1.47025	5.27455	0.781487	0.757822	0.722185
E- ang	High	Dry	2			0.443709	0.342605	0.213687	13.5052	21.01	4.48955	4.62693	#NULL!	#NULL!	0.728987	0.62528	0.480545	1.1305	1.32243	5.6625	0.652203	0.665293	0.753008
E- ang	High	Dry	2			0.551154	0.211839	0.237008	23.5644	28.8127	6.82883	4.99184	#NULL!	#NULL!	0.836641	0.478287	0.508462	1.37226	1.45958	4.76778	0.834346	0.698261	0.678316
E- ang	High	Dry	2			0.537555	0.253314	0.209131	25.5814	18.6306	3.89625	6.48012	#NULL!	#NULL!	0.822989	0.527417	0.474966	1.40792	1.27023	3.395	0.590646	0.811583	0.53084
S- gla	High	Dry	2			0.521606	0.168642	0.309751	36.5306	87.2543	27.0271	6.16061	#NULL!	#NULL!	0.807011	0.423179	0.590231	1.56266	1.94079	2.90556	1.4318	0.789624	0.463229
S- gla	High	Dry	2			0.623315	0.146709	0.229976	42.973	56.8737	13.0796	6.30452	#NULL!	#NULL!	0.909999	0.39307	0.500151	1.6332	1.75491	2.522	1.11659	0.799652	0.401745
S- gla	High	Dry	2			0.503021	0.148036	0.348943	46.0714	68.4573	23.8877	6.82024	#NULL!	#NULL!	0.788419	0.394942	0.631943	1.66343	1.83542	1.89143	1.37817	0.8338	0.27679
S- gla	High	Dry	2			0.615171	0.12951	0.255319	45.4286	118.879	30.3521	5.88344	#NULL!	#NULL!	0.901613	0.368133	0.529719	1.65733	2.07511	2.7025	1.48219	0.769631	0.431766
S- gla	High	Dry	2			0.534392	0.152381	0.313228	39.1667	75.8048	23.7441	5.96825	#NULL!	#NULL!	0.819817	0.401023	0.593984	1.59292	1.8797	2.3625	1.37556	0.775847	0.373372
A- tox	High	Dry	2			0.297391	0.236522	0.466087	37.0588	49.0771	22.8742	8.76522	#NULL!	#NULL!	0.57679	0.50789	0.751459	1.56889	1.69088	2.875	1.35935	0.942763	0.458638
A- tox	High	Dry	2			0.34375	0.29625	0.36	29.2405	53.2012	19.1524	8.6625	#NULL!	#NULL!	0.626486	0.575541	0.643501	1.46598	1.72592	2.66667	1.28222	0.937643	0.425969
A- tox	High	Dry	2			0.15493	0.253521	0.591549	55.5556	31.1161	18.4067	14.0845	#NULL!	#NULL!	0.404556	0.527655	0.877467	1.74473	1.49299	2.13	1.26498	1.14874	0.32838
A- tox	High	Dry	2			0.310606	0.337121	0.352273	40	59.4133	20.9297	13.4848	#NULL!	#NULL!	0.591155	0.619492	0.635433	1.60206	1.77388	2.64	1.32076	1.12985	0.421604
A- tox	High	Dry	2			0.340336	0.277311	0.382353	49.5455	43.1778	16.5092	13.7395	#NULL!	#NULL!	0.622888	0.5546	0.666638	1.695	1.63526	2.38	1.21773	1.13797	0.376577
C- pent	High	Dry	2			0.0827815	0.771523	0.145695	20.515	139.82	20.3711	15.8278	#NULL!	#NULL!	0.291843	1.07243	0.391636	1.31207	2.14557	3.02	1.30901	1.19942	0.480007
C- pent	High	Dry	2			0.0904977	0.262443	0.647059	49.4828	52.6466	34.0655	12.9864	#NULL!	#NULL!	0.305561	0.537852	0.934664	1.69445	1.72137	2.21	1.53231	1.11349	0.344392
C- pent	High	Dry	2			0.0418435	0.63675	0.321407	33.3333	101.68	32.6807	21.225	#NULL!	#NULL!	0.206011	0.923913	0.602771	1.52288	2.00724	1.649	1.51429	1.32685	0.217221
C- pent	High	Dry	2			0.0363372	0.492733	0.47093	35.6637	71.9521	33.8844	17.5727	#NULL!	#NULL!	0.191797	0.77813	0.756312	1.55223	1.85704	2.29333	1.53	1.24484	0.360467
C- pent	High	Dry	2			0.361702	0.513475	0.124823	25.4696	43.8784	5.47703	13.078	#NULL!	#NULL!	0.645273	0.798875	0.361099	1.40602	1.64225	3.525	0.738545	1.11654	0.547159
E- ang	High	Dry	2			0.396864	0.199035	0.404101	26.0606	22.4829	9.08539	5.18697	#NULL!	#NULL!	0.681516	0.46244	0.688902	1.41598	1.35185	3.316	0.958343	0.714914	0.520615
E- ang	High	Dry	2			0.457595	0.285577	0.256828	18.7919	20.0621	5.1525	5.36655	#NULL!	#NULL!	0.742942	0.563791	0.531448	1.27397	1.30238	5.2175	0.712018	0.729696	0.717462
E- ang	High	Dry	2			0.389561	0.276257	0.334182	29.1935	24.9438	8.33576	8.06493	#NULL!	#NULL!	0.674041	0.553422	0.61638	1.46529	1.39696	2.24429	0.920945	0.9066	0.351078
E- ang	High	Dry	2			0.473485	0.287879	0.238636	32.6316	34.6883	8.27789	9.39394	#NULL!	#NULL!	0.758871	0.566336	0.510375	1.51364	1.54018	2.64	0.91792	0.972848	0.421604
E- ang	High	Dry	2			0.404145	0.253089	0.342766	20.7874	22.7663	7.80351	5.26106	#NULL!	#NULL!	0.688946	0.527158	0.62545	1.3178	1.35729	5.018	0.89229	0.721073	0.700531
A-zigDs	High	Dry	2			0.344112	0.175717	0.480171	44.0972	142.892	68.6124	7.74863	#NULL!	#NULL!	0.626868	0.432549	0.765564	1.64441	2.15501	1.639	1.8364	0.889225	0.214579
A-zigDs	High	Dry	2			0.480915	0.169489	0.349596	34.6756	134.293	46.9483	5.87715	#NULL!	#NULL!	0.766309	0.424309	0.632628	1.54002	2.12805	2.63733	1.67162	0.769167	0.421165
A-zigDs	High	Dry	2			0.354953	0.189688	0.45536	36.0515	136.199	62.0197	6.83853	#NULL!	#NULL!	0.638235	0.450629	0.740698	1.55692	2.13418	3.685	1.79253	0.834963	0.566437
A-zigDs	High	Dry	2			0.280932	0.181112	0.537956	46.2046	102.679	55.2368	8.3682	#NULL!	#NULL!	0.558637	0.439594	0.82339	1.66469	2.01148	1.673	1.74223	0.922632	0.223496
A-zigDs	High	Dry	2			0.579365	0.0967498	0.323885	46.875	176.24	57.0817	4.53515	#NULL!	#NULL!	0.8651	0.316294	0.605422	1.67094	2.24611	2.646	1.7565	0.656591	0.42259
A-zigDs	High	Dry	2			0.392157	0.210458	0.397386	44.0994	148.82	59.1389	9.28105	#NULL!	#NULL!	0.676701	0.476595	0.682049	1.64443	2.17266	2.295	1.77187	0.967597	0.360783
A-zigDs	High	Dry	2			0.126725	0.179925	0.69335	36.4017	137.886	95.6032	6.54956	#NULL!	#NULL!	0.363968	0.438051	0.983923	1.56112	2.13952	1.32833	1.98047	0.816212	0.123307
A-zigDs	High	Dry	2			0.284686	0.184228	0.531086	24.8668	105.188	55.8641	4.58115	#NULL!	#NULL!	0.562804	0.443626	0.816505	1.39562	2.02197	3.056	1.74713	0.660975	0.485153
A-zigDs	High	Dry	2			0.462705	0.14665	0.443742	50.431	162.933	72.3001	7.3957	#NULL!	#NULL!	0.748069	0.392986	0.729021	1.7027	2.21201	1.582	1.85914	0.868979	0.199206
A-zigDs	High	Dry	2			0.45665	0.153792	0.417434	62.6728	227.929	95.1456	9.63855	#NULL!	#NULL!	0.741994	0.402982	0.702453	1.79708	2.3578	1.411	1.97839	0.984012	0.149527
A-zigDs	High	Dry	2			0.493836	0.142881	0.363283	54.6099	97.3684	35.3723	7.80274	#NULL!	#NULL!	0.779234	0.387631	0.646918	1.73727	1.98842	1.97367	1.54866	0.892247	0.295274
A-zigDs	High	Dry	2			0.341029	0.185421	0.47355	44.1176	119	56.3524	8.18033	#NULL!	#NULL!	0.623619	0.445163	0.758936	1.64461	2.07555	2.2004	1.75091	0.912771	0.342502
A-zigDs	High	Dry	2			0.212415	0.160233	0.627352	38.2567	105.629	66.2663	6.12997	#NULL!	#NULL!	0.478992	0.411834	0.914169	1.58271	2.02378	2.5775	1.82129	0.787458	0.411199
A-zigDs	High	Dry	2			0.155709	0.200692	0.643599	37.3563	109.727	70.6204	7.49712	#NULL!	#NULL!	0.405633	0.464512	0.931048	1.57236	2.04032	1.734	1.84893	0.874894	0.239049
A-zigDs	High	Dry	2			0.188701	0.215443	0.595857	54.5455	176.538	105.191	11.7514	#NULL!	#NULL!	0.449368	0.482684	0.881852	1.73676	2.24684	1.3275	2.02198	1.07009	0.123035
A-zigDs	High	Dry	2			0.0788705	0.287731	0.633398	36.379	117.709	74.5564	10.4674	#NULL!	#NULL!	0.284668	0.566173	0.920432	1.56085	2.07081	2.054	1.87248	1.01984	0.3126
Pr-elb	Low	Dry	1			0.355366	0.385147	0.259487	37.5204	138.41	35.9156	14.4509	#NULL!	#NULL!	0.638667	0.66951	0.534486	1.57427	2.14117	1.5916	1.55528	1.15989	0.201834
Pr-elb	Low	Dry	1			0.24911	0.542112	0.208778	20.2407	56.4983	11.7956	10.9727	#NULL!	#NULL!	0.522571	0.82756	0.474532	1.30623	1.75204	1.686	1.07172	1.04031	0.226858
Pr-elb	Low	Dry	1			0.358791	0.437811	0.203398	24.8764	99.8332	20.3059	10.8912	#NULL!	#NULL!	0.642242	0.723047	0.467882	1.39579	1.99928	2.77289	1.30762	1.03707	0.442932
Pr-elb	Low	Dry	1			0.260039	0.41501	0.324951	32.9949	170.222	55.3138	13.6932	#NULL!	#NULL!	0.535116	0.699993	0.60656	1.51845	2.23102	1.89875	1.74283	1.13651	0.278468
Pr-elb	Low	Dry	1			0.453744	0.298678	0.247577	32.8909	134.064	33.1911	9.82379	#NULL!	#NULL!	0.739076	0.578197	0.520796	1.51708	2.12731	2.27	1.52102	0.992279	0.356026
Pr-elb	Low	Dry	1			0.346115	0.381532	0.272354	26.9628	107.999	29.4138	10.2872	#NULL!	#NULL!	0.628974	0.665792	0.549048	1.43077	2.03342	2.53714	1.46855	1.0123	0.404345
Pr-elb	Low	Dry	1			0.323251	0.389551	0.287198	32.8105	110.29	31.6751	12.7813	#NULL!	#NULL!	0.604744	0.67403	0.565584	1.51601	2.04254	1.9638	1.50072	1.10658	0.293097
Pr-elb	Low	Dry	1			0.29291	0.340953	0.366137	26.3636	91.7915	33.6083	8.98876	#NULL!	#NULL!	0.571877	0.623539	0.649882	1.42101	1.9628	2.581	1.52645	0.9537	0.411788
Pr-elb	Low	Dry	1			0.449258	0.332353	0.218389	32.6284	221.572	48.3889	10.8442	#NULL!	#NULL!	0.734568	0.61444	0.486258	1.5136	2.34551	1.99186	1.68475	1.0352	0.299258
Pr-elb	Low	Dry	1			0.390112	0.435634	0.174254	32.7273	241.332	42.053	14.2571	#NULL!	#NULL!	0.674606	0.720853	0.430623	1.51491	2.38262	1.64129	1.6238	1.15403	0.215184
Pr-elb	Low	Dry	1			0.365736	0.361886	0.272377	54.5213	133.527	36.3698	19.7305	#NULL!	#NULL!	0.649466	0.645465	0.549074	1.73657	2.12557	1.039	1.56074	1.29514	0.0166155
Pr-elb	Low	Dry	1			0.270011	0.507471	0.222519	33.123	113.582	25.2742	16.809	#NULL!	#NULL!	0.546413	0.792869	0.491239	1.52013	2.05531	1.24933	1.40268	1.22554	0.0966783
Pr-elb	Low	Dry	1			0.304723	0.345829	0.349448	28.4884	113.013	39.4921	9.85211	#NULL!	#NULL!	0.584781	0.628673	0.632473	1.45467	2.05313	2.48678	1.59651	0.993529	0.395637
Pr-elb	Low	Dry	1			0.423612	0.34817	0.228218	24.6792	110.729	25.2704	8.59254	#NULL!	#NULL!	0.70871	0.631132	0.498059	1.39233	2.04426	2.9095	1.40261	0.934122	0.463818
Pr-elb	Low	Dry	1			0.396119	0.320456	0.283425	42.2222	115.372	32.6994	13.5304	#NULL!	#NULL!	0.680755	0.601753	0.561406	1.62554	2.0621	1.40425	1.51454	1.13131	0.147444
Pr-elb	Low	Dry	1			0.242843	0.338598	0.418559	43.7318	45.6952	19.1261	14.8075	#NULL!	#NULL!	0.515294	0.621053	0.703592	1.6408	1.65987	1.013	1.28163	1.17048	0.00560945

## Sheet: RGR
Species	Speciescode	RGR	LogRGR	Lighttreatment	Watertreatment	Treatmentcombination
A-tox	2	-0.0494822	-0.0220397	Low	Dry	1
A-rob	1	0.0202773	0.00871823	Low	Dry	1
A-zigDs	3	0.0720098	0.0301988	Low	Dry	1
C-pent	4	-0.0103086	-0.00450022	Low	Dry	1
E-ang	5	-0.00857119	-0.00373847	Low	Dry	1
P-afri	6	-0.0255897	-0.0112581	Low	Dry	1
Pr-elb	7	0.118345	0.0485757	Low	Dry	1
S-gla	8	0.00558466	0.00241864	Low	Dry	1
S-rhino	9	0.00849022	0.00367169	Low	Dry	1
T-afri	10	-0.00583312	-0.00254071	Low	Dry	1
A-tox	2	-0.119377	-0.0552098	Low	Dry	1
A-rob	1	0.0484061	0.0205296	Low	Dry	1
A-zigDs	3	0.0231139	0.00992397	Low	Dry	1
C-pent	4	-0.0184268	-0.00807732	Low	Dry	1
E-ang	5	0.0178321	0.00767615	Low	Dry	1
P-afri	6	-0.00578328	-0.00251894	Low	Dry	1
Pr-elb	7	0.0871607	0.0362937	Low	Dry	1
S-gla	8	0.00596221	0.00258167	Low	Dry	1
S-rhino	9	-0.016268	-0.00712321	Low	Dry	1
T-afri	10	0.0194764	0.00837718	Low	Dry	1
A-tox	2	-0.032588	-0.0143885	Low	Wet	3
A-rob	1	0.0776202	0.0324657	Low	Wet	3
A-zigDs	3	0.0648381	0.0272836	Low	Wet	3
C-pent	4	0.148431	0.0601048	Low	Wet	3
E-ang	5	-0.00447745	-0.0019489	Low	Wet	3
P-afri	6	0.0280536	0.0120158	Low	Wet	3
Pr-elb	7	0.105687	0.0436323	Low	Wet	3
S-gla	8	0.0278351	0.0119235	Low	Wet	3
S-rhino	9	0.0384139	0.0163705	Low	Wet	3
T-afri	10	-0.0122776	-0.00536509	Low	Wet	3
A-tox	2	-0.0551614	-0.0246424	Low	Wet	3
A-rob	1	0.0902815	0.0375387	Low	Wet	3
A-zigDs	3	-0.0282555	-0.0124479	Low	Wet	3
C-pent	4	0.168898	0.0677767	Low	Wet	3
E-ang	5	0.0111696	0.00482399	Low	Wet	3
P-afri	6	0.0547238	0.0231387	Low	Wet	3
Pr-elb	7	0.154576	0.0624226	Low	Wet	3
S-gla	8	0.0312042	0.0133447	Low	Wet	3
S-rhino	9	0.0277209	0.0118752	Low	Wet	3
T-afri	10	-0.00605923	-0.00263949	Low	Wet	3
A-tox	2	-0.011952	-0.00522197	High	Dry	2
A-rob	1	0.0591091	0.0249407	High	Dry	2
A-zigDs	3	0.0798215	0.033352	High	Dry	2
C-pent	4	0.0199263	0.0085688	High	Dry	2
E-ang	5	0.0589927	0.024893	High	Dry	2
P-afri	6	-0.00632258	-0.00275458	High	Dry	2
Pr-elb	7	0.105628	0.0436089	High	Dry	2
S-gla	8	0.024419	0.0104776	High	Dry	2
S-rhino	9	0.0115295	0.00497855	High	Dry	2
T-afri	10	-0.000684462	-0.00029736	High	Dry	2
A-tox	2	-0.0137363	-0.00600697	High	Dry	2
A-rob	1	0.0846746	0.0352995	High	Dry	2
A-zigDs	3	0.0559924	0.0236608	High	Dry	2
C-pent	4	0.0289467	0.0123929	High	Dry	2
E-ang	5	0.0158339	0.0068227	High	Dry	2
P-afri	6	0.0911264	0.0378751	High	Dry	2
Pr-elb	7	0.115663	0.0475332	High	Dry	2
S-gla	8	0.038626	0.0164592	High	Dry	2
S-rhino	9	0.055831	0.0235944	High	Dry	2
T-afri	10	0.0285559	0.0122279	High	Dry	2
A-tox	2	0.0683422	0.0287104	High	Wet	4
A-rob	1	0.151421	0.0612341	High	Wet	4
A-zigDs	3	0.191808	0.0762064	High	Wet	4
C-pent	4	0.255536	0.0988292	High	Wet	4
E-ang	5	0.120303	0.0493357	High	Wet	4
P-afri	6	0.078671	0.032889	High	Wet	4
Pr-elb	7	0.267999	0.103119	High	Wet	4
S-gla	8	0.106943	0.0441254	High	Wet	4
S-rhino	9	0.101916	0.0421485	High	Wet	4
T-afri	10	0.0164189	0.00707273	High	Wet	4
A-tox	2	0.0518115	0.0219379	High	Wet	4
A-rob	1	0.145104	0.0588448	High	Wet	4
A-zigDs	3	0.068269	0.0286806	High	Wet	4
C-pent	4	0.238641	0.0929456	High	Wet	4
E-ang	5	0.0854515	0.0356104	High	Wet	4
P-afri	6	0.178177	0.0712105	High	Wet	4
Pr-elb	7	0.227203	0.0889164	High	Wet	4
S-gla	8	0.118581	0.0486673	High	Wet	4
S-rhino	9	0.123029	0.050391	High	Wet	4
T-afri	10	0.0166742	0.00718179	High	Wet	4

## Sheet: Survival
				%Survival Low light
Species	Light treatment	Water treatment	Wk1	Wk2	Wk3	Wk4	Wk5	Wk6	Wk7	Wk8	Wk9
A- tox	Low	Dry	100	100	100	100	100	100	100	100	100
A-rob	Low	Dry	100	100	100	100	100	100	100	100	89.2857
A-zigDs	Low	Dry	100	100	100	100	100	100	100	100	100
C- pent	Low	Dry	100	100	100	100	100	100	100	95.8333	87.5
E- ang	Low	Dry	100	100	100	100	100	100	100	100	75
P-afri	Low	Dry	100	100	100	100	100	100	96.4286	92.8571	85.7143
Pr-elb	Low	Dry	100	100	100	100	100	100	100	100	100
S- gla	Low	Dry	100	100	100	100	100	100	100	100	91.6667
S-rhino	Low	Dry	100	100	100	100	96.4286	96.4286	85.7143	75	67.8571
T- afri	Low	Dry	100	100	100	100	100	100	100	96.4286	96.4286
A- tox	Low	Wet	100	100	100	100	100	100	100	100	100
A-rob	Low	Wet	100	100	100	100	100	100	100	100	100
A-zigDs	Low	Wet	100	100	100	100	100	100	100	100	100
C- pent	Low	Wet	100	100	100	100	100	100	100	100	100
E- ang	Low	Wet	100	100	100	100	100	100	100	100	100
P-afri	Low	Wet	100	100	100	100	100	100	100	100	100
Pr-elb	Low	Wet	100	100	100	100	100	100	100	100	100
S- gla	Low	Wet	100	100	100	100	100	100	100	100	100
S-rhino	Low	Wet	100	100	100	100	100	100	100	100	100
T- afri	Low	Wet	100	100	100	100	100	100	100	100	100
A- tox	High	Dry	100	100	100	100	100	95.8333	70.8333	50	16.6667
A-rob	High	Dry	100	100	100	100	100	96.4286	92.8571	71.4286	67.8571
A-zigDs	High	Dry	100	100	100	100	100	100	100	92.8571	89.2857
C- pent	High	Dry	100	100	100	100	100	100	95.8333	87.5	70.8333
E- ang	High	Dry	100	100	100	100	100	100	100	87.5	50
P-afri	High	Dry	100	100	100	100	100	100	96.4286	75	60.7143
Pr-elb	High	Dry	100	100	100	100	100	96.4286	96.4286	89.2857	89.2857
S- gla	High	Dry	100	100	100	100	100	95.8333	79.1667	54.1667	16.6667
S-rhino	High	Dry	100	100	100	96.4286	85.7143	57.1429	39.2857	14.2857	14.2857
T- afri	High	Dry	100	100	100	100	100	100	100	100	57.1429
A- tox	High	Wet	100	100	100	100	100	100	100	100	100
A-rob	High	Wet	100	100	100	100	100	100	100	100	100
A-zigDs	High	Wet	100	100	100	100	100	100	100	100	100
C- pent	High	Wet	100	100	100	100	100	100	100	100	100
E- ang	High	Wet	100	100	100	100	100	100	100	100	100
P-afri	High	Wet	100	100	100	100	100	100	100	100	100
Pr-elb	High	Wet	100	100	100	100	100	100	100	100	100
S- gla	High	Wet	100	100	100	100	100	100	100	100	95.8333
S-rhino	High	Wet	100	100	100	100	100	100	100	100	100
T- afri	High	Wet	100	100	100	100	100	100	100	100	100

## Sheet: key
trait abbreviation	Full name
LMF	Lea mass fraction
SMF	Stem mass Fraction
RMF	Root mass fraction
SLA	Specific leaf area
SSL	Stem length per unit Plant mass
SRL	Specific root length
LAR	Leaf area ratio
SLPM	Stem length per unit Plant mass
RLPM	Root length per unit plant mass
PDW	Plant dry mass
Species
A- tox	Antiaris toxicaria,
A-rob	Anningeria robusta
A-zigDs	Albizia zygia
C- pent	Ceiba pentandra
E- ang	Entandrophragma angolense,
P-afri	Piptadeniastrum africanum,
Pr-elb	Pericopsis elata,
S- gla	Strombosia pustulata,
S-rhino	Sterculia rhinoptela,
T- afri	Turraeanthus africanus
Environmental variables
SVP= saturated vapour pressure
VPD= vapour pressure deficit
Rel= relative

## Sheet: environmental variables
Experiemnt batch	Greenhouse	Light treatament	Temperature	Temperatureb	Rel humidity	SVP(Pa)	VPD (Pa)	VPD(kpa)	SqrtVPD(kpa)
1	H1	High	29.0067	29.0067	61.7733	4005	1530.98	1.53098	1.23733
1	H1	High	27.0933	27.0933	70.94	3565	1035.99	1.03599	1.01784
1	H1	High	28.8333	28.8333	65.0533	3779	1320.63	1.32063	1.14919
1	H1	High	28.9867	28.9867	65.4667	4005	1383.06	1.38306	1.17604
1	H1	High	27.4933	27.4933	70.7067	3565	1044.31	1.04431	1.02191
1	H1	High	26.6933	26.6933	78.3333	3565	772.417	0.772417	0.878872
1	H1	High	26.1933	26.1933	84.7467	3361	512.665	0.512665	0.716006
1	H1	High	26.8467	26.8467	82.2267	3565	633.619	0.633619	0.796002
1	H1	High	26.6333	26.6333	82.9333	3565	608.427	0.608427	0.780017
1	H1	High	25.0067	25.0067	92.5733	3167	235.203	0.235203	0.484977
1	H1	High	24.94	24.94	91.6467	2983	249.18	0.24918	0.499179
1	H1	High	28.3533	28.3533	74.86	3779	950.041	0.950041	0.9747
1	H1	High	27.56	27.56	80.8	3779	725.568	0.725568	0.851803
1	H1	High	23.8933	23.8933	96.2667	2983	111.365	0.111365	0.333714
1	H1	High	26.5067	26.5067	80.4667	3565	696.363	0.696363	0.834484
1	H1	High	28.38	28.38	71.46	3779	1078.53	1.07853	1.03852
1	H1	High	25.7	25.7	86.7733	3361	444.548	0.444548	0.666745
1	H1	High	25.14	25.14	91.64	3167	264.761	0.264761	0.51455
1	H1	High	26.66	26.66	83.0733	3565	603.436	0.603436	0.776811
1	H1	High	28.14	28.14	71.5667	3779	1074.5	1.0745	1.03658
1	H1	High	25.86	25.86	81.86	3361	609.685	0.609685	0.780824
1	H1	High	27	27	76.4667	3565	838.963	0.838963	0.915949
1	H1	High	25.78	25.78	86.3733	3361	457.992	0.457992	0.676751
1	H1	High	26.9133	26.9133	80.8667	3565	682.103	0.682103	0.825895
1	H1	High	27.6267	27.6267	77.7333	3779	841.457	0.841457	0.91731
1	H1	High	27	27	80.075	3565	710.326	0.710326	0.842809
1	H1	High	26.8933	26.8933	80.2467	3565	704.206	0.704206	0.83917
1	H1	High	27.12	27.12	77.2267	3565	811.869	0.811869	0.901038
1	H1	High	27.1733	27.1733	80.5867	3565	692.085	0.692085	0.831917
1	H1	High	27.3733	27.3733	79.0267	3565	747.699	0.747699	0.864696
1	H1	High	26.0467	26.0467	85.6467	3361	482.416	0.482416	0.694561
1	H1	High	26.8867	26.8867	78.6	3565	762.91	0.76291	0.873447
1	H1	High	26.6667	26.6667	82.64	3565	618.884	0.618884	0.786692
1	H1	High	28.1333	28.1333	73.66	3779	995.389	0.995389	0.997692
1	H1	High	26.9733	26.9733	75.84	3565	861.304	0.861304	0.928065
1	H1	High	25.54	25.54	84.1067	3361	534.175	0.534175	0.730873
1	H1	High	28.02	28.02	73.76	3779	991.61	0.99161	0.995796
1	H1	High	26.8533	26.8533	78.805	3565	755.602	0.755602	0.869254
1	H1	High	29.3133	29.3133	70.8467	4005	1167.59	1.16759	1.08055
1	H1	High	26.8667	26.8667	80.6267	3565	690.659	0.690659	0.831059
1	H1	High	26.5133	26.5133	80.7533	3565	686.144	0.686144	0.828338
1	H1	High	28.38	28.38	75.9667	3779	908.22	0.90822	0.953006
1	H1	High	28	28	77.2	3779	861.612	0.861612	0.928231
1	H1	High	27.6	27.6	76.3	3779	895.623	0.895623	0.946374
1	H1	High	29.7933	29.7933	70.6933	4242	1243.19	1.24319	1.11498
1	H1	High	28.9267	28.9267	73.12	4005	1076.54	1.07654	1.03757
1	H1	High	27.68	27.68	77.4533	3779	852.039	0.852039	0.923059
1	H1	High	28.66	28.66	71.4733	4005	1142.49	1.14249	1.06887
1	H1	High	28.4	28.4	76.6467	3779	882.522	0.882522	0.939427
1	H1	High	27.0533	27.0533	76.5467	3565	836.111	0.836111	0.914391
1	H1	High	29.2867	29.2867	77.1333	4005	915.81	0.91581	0.95698
1	H1	High	28.9933	28.9933	75.9867	4242	1018.65	1.01865	1.00928
1	H1	High	29.0733	29.0733	73.24	4005	1071.74	1.07174	1.03525
1	H1	High	28.2733	28.2733	81.7467	3779	689.793	0.689793	0.830538
1	H1	High	27.9933	27.9933	78.5667	3779	809.966	0.809966	0.899981
1	H1	High	27.9333	27.9333	82.0667	3779	677.701	0.677701	0.823226
1	H1	High	29.6667	29.6667	72.3333	4242	1173.62	1.17362	1.08334
1	H1	High	29.8333	29.8333	71.54	4242	1207.27	1.20727	1.09876
1	H1	High	29.0067	29.0067	72.1867	4005	1113.92	1.11392	1.05543
1	H1	High	31.5533	31.5533	62.2733	4492	1694.68	1.69468	1.3018
1	H1	High	30.3333	30.3333	67.6	4242	1374.41	1.37441	1.17235
1	H1	High	30.44	30.44	69.4933	4242	1294.09	1.29409	1.13758
1	H1	High	32	32	63.0467	4754	1756.76	1.75676	1.32543
1	H1	High	29.4333	29.4333	71.9867	4005	1121.93	1.12193	1.05921
1	H1	High	30.6867	30.6867	68.0067	4492	1437.14	1.43714	1.19881
1	H1	High	26.9133	26.9133	78.8	3565	755.78	0.75578	0.869356
1	H1	High	30.8933	30.8933	61.32	4492	1737.51	1.73751	1.31814
1	H1	High	29.3333	29.3333	69.6933	4005	1213.78	1.21378	1.10172
1	H1	High	30.1133	30.1133	67	4242	1399.86	1.39986	1.18316
1	H1	High	29.6667	29.6667	62.8467	4242	1576.04	1.57604	1.25541
1	H1	High	29.46	29.46	69.02	4005	1240.75	1.24075	1.11389
1	H1	High	29.1667	29.1667	79.04	4005	839.448	0.839448	0.916214
1	H1	High	29.3	29.3	70.86	4005	1167.06	1.16706	1.0803
1	H1	High	29.5867	29.5867	71.64	4242	1203.03	1.20303	1.09683
1	H1	High	27.9333	27.9333	79.06	3779	791.323	0.791323	0.889563
1	H1	High	27.7667	27.7667	83.0133	3779	641.926	0.641926	0.801203
1	H1	High	30.0733	30.0733	63.0533	4242	1567.28	1.56728	1.25191
1	H1	High	28.9867	28.9867	75.06	4005	998.847	0.998847	0.999423
1	H1	High	29.2933	29.2933	73.7733	4005	1050.38	1.05038	1.02488
1	H1	High	28.9	28.9	71.9067	4005	1125.14	1.12514	1.06073
1	H1	High	27.58	27.58	80.1867	3779	748.746	0.748746	0.865301
1	H1	High	29.7333	29.7333	67.5333	4242	1377.24	1.37724	1.17356
1	H1	High	29.94	29.94	68.36	4242	1342.17	1.34217	1.15852
1	H1	High	27	27	80.44	3565	697.314	0.697314	0.835053
1	H1	High	30.6667	30.6667	67.2533	4492	1470.98	1.47098	1.21284
1	H2	High	28.9733	28.9733	62.8667	4005	1487.19	1.48719	1.2195
1	H2	High	27.36	27.36	69.9867	3565	1069.98	1.06998	1.0344
1	H2	High	28.2133	28.2133	63.7667	3779	1369.26	1.36926	1.17015
1	H2	High	29.0733	29.0733	65.1333	4005	1396.41	1.39641	1.1817
1	H2	High	27.28	27.28	72.6267	3565	975.859	0.975859	0.987856
1	H2	High	26.6	26.6	77.68	3565	795.708	0.795708	0.892025
1	H2	High	26.1867	26.1867	82.8133	3361	577.644	0.577644	0.760029
1	H2	High	26.7133	26.7133	80.3933	3565	698.978	0.698978	0.836049
1	H2	High	27.0933	27.0933	84.68	3565	546.158	0.546158	0.739025
1	H2	High	25.3067	25.3067	91.3	3167	275.529	0.275529	0.524909
1	H2	High	25.0267	25.0267	90.2733	3167	308.044	0.308044	0.555017
1	H2	High	27.3067	27.3067	79.1933	3565	741.758	0.741758	0.861254
1	H2	High	27.1867	27.1867	80.3067	3565	702.067	0.702067	0.837895
1	H2	High	23.7733	23.7733	88.9333	2983	330.119	0.330119	0.57456
1	H2	High	26.5067	26.5067	80.52	3565	694.462	0.694462	0.833344
1	H2	High	27.8067	27.8067	74.16	3779	976.494	0.976494	0.988177
1	H2	High	25.3267	25.3267	86.9933	3167	411.921	0.411921	0.641811
1	H2	High	24.96	24.96	91.9	3167	256.527	0.256527	0.506485
1	H2	High	25.9	25.9	85.4	3361	490.706	0.490706	0.700504
1	H2	High	27.5733	27.5733	73.3067	3779	1008.74	1.00874	1.00436
1	H2	High	25.5133	25.5133	81.78	3361	612.374	0.612374	0.782543
1	H2	High	25.94	25.94	83.8333	3361	543.362	0.543362	0.737131
1	H2	High	26.56	26.56	80.1733	3565	706.821	0.706821	0.840726
1	H2	High	26.9667	26.9667	79.2	3565	741.52	0.74152	0.861116
1	H2	High	26.3733	26.3733	82.48	3361	588.847	0.588847	0.767364
1	H2	High	26.5667	26.5667	79.36	3565	735.816	0.735816	0.857797
1	H2	High	26.5867	26.5867	77.22	3565	812.107	0.812107	0.90117
1	H2	High	26.72	26.72	81.3867	3565	663.565	0.663565	0.814595
1	H2	High	27.2467	27.2467	77.9	3565	787.865	0.787865	0.887618
1	H2	High	26.1267	26.1267	84.42	3361	523.644	0.523644	0.723632
1	H2	High	26.56	26.56	78.9533	3565	750.314	0.750314	0.866206
1	H2	High	26.58	26.58	80.9267	3565	679.964	0.679964	0.824599
1	H2	High	27.68	27.68	72	3779	1058.12	1.05812	1.02865
1	H2	High	26.74	26.74	72.72	3565	972.532	0.972532	0.98617
1	H2	High	25.1333	25.1333	84.3733	3167	494.897	0.494897	0.703489
1	H2	High	27.4733	27.4733	73.68	3565	938.308	0.938308	0.968663
1	H2	High	27.54	27.54	74.9733	3779	945.758	0.945758	0.972501
1	H2	High	29.8467	29.8467	74.9733	4242	1061.63	1.06163	1.03035
1	H2	High	28.2533	28.2533	78.1133	3779	827.097	0.827097	0.909449
1	H2	High	26.7	26.7	81.0067	3565	677.112	0.677112	0.822868
1	H2	High	26.72	26.72	81.84	3565	647.404	0.647404	0.804614
1	H2	High	28.7667	28.7667	70.82	4005	1168.66	1.16866	1.08105
1	H2	High	28.0733	28.0733	74.9133	3779	948.025	0.948025	0.973666
1	H2	High	27.56	27.56	75.32	3779	932.657	0.932657	0.965742
1	H2	High	29.8067	29.8067	67.7867	4242	1366.49	1.36649	1.16897
1	H2	High	28.7667	28.7667	76.8133	4005	928.626	0.928626	0.963652
1	H2	High	27.9533	27.9533	77.3267	3779	856.825	0.856825	0.925649
1	H2	High	28.86	28.86	68.5133	4005	1261.04	1.26104	1.12296
1	H2	High	28.4533	28.4533	73.48	3779	1002.19	1.00219	1.00109
1	H2	High	26.6867	26.6867	78.1	3565	780.735	0.780735	0.883592
1	H2	High	28.5867	28.5867	80.7267	4005	771.897	0.771897	0.878577
1	H2	High	29.06	29.06	73.2	4005	1073.34	1.07334	1.03602
1	H2	High	28.6667	28.6667	74.02	4005	1040.5	1.0405	1.02005
1	H2	High	27.46	27.46	85.14	3565	529.759	0.529759	0.727845
1	H2	High	27.46	27.46	77.2667	3565	810.443	0.810443	0.900246
1	H2	High	27.3467	27.3467	79.8867	3565	717.04	0.71704	0.846782
1	H2	High	30.0467	30.0467	67.8533	4242	1363.66	1.36366	1.16776
1	H2	High	29.5533	29.5533	72.8133	4242	1153.26	1.15326	1.0739
1	H2	High	29.1267	29.1267	72.0533	4005	1119.26	1.11926	1.05795
1	H2	High	30.56	30.56	65.4533	4492	1551.84	1.55184	1.24573
1	H2	High	29.2467	29.2467	70.2133	4005	1192.96	1.19296	1.09223
1	H2	High	28.9733	28.9733	77.26	4005	910.737	0.910737	0.954325
1	H2	High	31.1267	31.1267	64.7867	4492	1581.78	1.58178	1.25769
1	H2	High	29.9	29.9	69.7867	4242	1281.65	1.28165	1.1321
1	H2	High	29.9667	29.9667	71.0733	4242	1227.07	1.22707	1.10773
1	H2	High	26.7267	26.7267	76.14	3565	850.609	0.850609	0.922285
1	H2	High	29.8933	29.8933	65.34	4242	1470.28	1.47028	1.21255
1	H2	High	29.3133	29.3133	70.3933	4005	1185.75	1.18575	1.08892
1	H2	High	29.7	29.7	66.3267	4242	1428.42	1.42842	1.19517
1	H2	High	28.7133	28.7133	68.8533	4005	1247.42	1.24742	1.11688
1	H2	High	29.3	29.3	70.9	4005	1165.46	1.16546	1.07956
1	H2	High	28.1667	28.1667	84.9333	3779	569.369	0.569369	0.754566
1	H2	High	29.2333	29.2333	66.3133	4005	1349.15	1.34915	1.16153
1	H2	High	29.42	29.42	71.6667	4005	1134.75	1.13475	1.06525
1	H2	High	27.9467	27.9467	76.7267	3779	879.499	0.879499	0.937816
1	H2	High	27.2267	27.2267	82.82	3565	612.467	0.612467	0.782603
1	H2	High	29.5733	29.5733	64.7	4242	1497.43	1.49743	1.22369
1	H2	High	28.26	28.26	79.3533	3779	780.238	0.780238	0.883311
1	H2	High	28.9467	28.9467	76.5733	4005	938.238	0.938238	0.968627
1	H2	High	28.6467	28.6467	73.9267	4005	1044.24	1.04424	1.02188
1	H2	High	26.84	26.84	81.7667	3565	650.018	0.650018	0.806237
1	H2	High	29.8467	29.8467	69.7933	4242	1281.37	1.28137	1.13197
1	H2	High	29.8467	29.8467	69.7933	4242	1281.37	1.28137	1.13197
1	H2	High	26.9933	26.9933	82.0467	3565	640.036	0.640036	0.800023
1	H2	High	30.34	30.34	69.6733	4242	1286.46	1.28646	1.13422
1	L1	Low	29.16	29.16	63.6333	4005	1456.49	1.45649	1.20685
1	L1	Low	27.3067	27.3067	70.56	3565	1049.54	1.04954	1.02447
1	L1	Low	28.8867	28.8867	63.9993	4005	1441.83	1.44183	1.20076
1	L1	Low	29.06	29.06	66.3053	4005	1349.47	1.34947	1.16167
1	L1	Low	27.4333	27.4333	73.32	3565	951.142	0.951142	0.975265
1	L1	Low	27.0333	27.0333	75.8667	3565	860.353	0.860353	0.927552
1	L1	Low	26.3067	26.3067	82.5933	3361	585.038	0.585038	0.764878
1	L1	Low	26.58	26.58	84.16	3565	564.696	0.564696	0.751463
1	L1	Low	27.0333	27.0333	84.7333	3565	544.257	0.544257	0.737738
1	L1	Low	24.96	24.96	92.1067	3167	249.982	0.249982	0.499982
1	L1	Low	25.1467	25.1467	91.3933	3167	272.573	0.272573	0.522085
1	L1	Low	28.1933	28.1933	77.48	3779	851.031	0.851031	0.922513
1	L1	Low	27.5467	27.5467	80.38	3779	741.44	0.74144	0.861069
1	L1	Low	23.42	23.42	90.9133	2809	255.244	0.255244	0.505217
1	L1	Low	26.96	26.96	79.3067	3565	737.717	0.737717	0.858905
1	L1	Low	27.6267	27.6267	76.3467	3779	893.859	0.893859	0.945441
1	L1	Low	25.24	25.24	88.86	3167	352.804	0.352804	0.593973
1	L1	Low	25.1533	25.1533	92.76	3167	229.291	0.229291	0.478843
1	L1	Low	26.5267	26.5267	86.22	3565	491.257	0.491257	0.700897
1	L1	Low	28.1533	28.1533	75.5133	3779	925.351	0.925351	0.961952
1	L1	Low	25.8	25.8	83.5467	3361	552.997	0.552997	0.743637
1	L1	Low	27	27	79.1333	3565	743.897	0.743897	0.862494
1	L1	Low	25.8533	25.8533	86.6133	3361	449.926	0.449926	0.670765
1	L1	Low	26.5467	26.5467	82.6133	3565	619.835	0.619835	0.787296
1	L1	Low	27.4867	27.4867	79.6533	3565	725.359	0.725359	0.85168
1	L1	Low	26.7067	26.7067	82.6267	3565	619.359	0.619359	0.786994
1	L1	Low	26.9933	26.9933	80.1533	3565	707.534	0.707534	0.84115
1	L1	Low	26.8533	26.8533	78.5467	3565	764.811	0.764811	0.874535
1	L1	Low	26.8467	26.8467	82.4533	3565	625.539	0.625539	0.79091
1	L1	Low	27.32	27.32	79.4	3565	734.39	0.73439	0.856966
1	L1	Low	26.1867	26.1867	84.6933	3361	514.457	0.514457	0.717257
1	L1	Low	26.7867	26.7867	79.4933	3565	731.063	0.731063	0.855022
1	L1	Low	26.68	26.68	84.3267	3565	558.754	0.558754	0.747499
1	L1	Low	27.9067	27.9067	74.0267	3779	981.532	0.981532	0.990723
1	L1	Low	26.8333	26.8333	76.7333	3565	829.457	0.829457	0.910745
1	L1	Low	25.5867	25.5867	84.3467	3361	526.109	0.526109	0.725333
1	L1	Low	28.2933	28.2933	73.8067	3779	989.846	0.989846	0.99491
1	L1	Low	27.1067	27.1067	78.1667	3565	778.358	0.778358	0.882246
1	L1	Low	29.6133	29.6133	69.38	4242	1298.9	1.2989	1.13969
1	L1	Low	26.8733	26.8733	81.82	3565	648.117	0.648117	0.805057
1	L1	Low	26.5533	26.5533	84.2867	3565	560.18	0.56018	0.748452
1	L1	Low	28.3933	28.3933	72.2733	3779	1047.79	1.04779	1.02362
1	L1	Low	28.1	28.1	76.68	3779	881.263	0.881263	0.938756
1	L1	Low	27.7467	27.7467	76.6267	3779	883.278	0.883278	0.939829
1	L1	Low	29.3	29.3	71.56	4005	1139.02	1.13902	1.06725
1	L1	Low	29.16	29.16	75.0933	4005	997.512	0.997512	0.998755
1	L1	Low	27.7333	27.7333	79.54	3779	773.183	0.773183	0.879308
1	L1	Low	28.6267	28.6267	74.5067	4005	1021.01	1.02101	1.01045
1	L1	Low	28.56	28.56	78.4533	4005	862.944	0.862944	0.928948
1	L1	Low	26.7867	26.7867	79.0733	3565	746.036	0.746036	0.863734
1	L1	Low	29.44	29.44	79.94	4005	803.403	0.803403	0.896328
1	L1	Low	28.7933	28.7933	77.2933	4005	909.402	0.909402	0.953626
1	L1	Low	29.12	29.12	73.8067	4005	1049.04	1.04904	1.02423
1	L1	Low	28.12	28.12	84.7067	3779	577.935	0.577935	0.76022
1	L1	Low	27.7533	27.7533	81.0333	3779	716.75	0.71675	0.846611
1	L1	Low	27.6	27.6	83.44	3779	625.802	0.625802	0.791077
1	L1	Low	29.6333	29.6333	72.4	4242	1170.79	1.17079	1.08203
1	L1	Low	30.0733	30.0733	71.8667	4242	1193.42	1.19342	1.09244
1	L1	Low	29.18	29.18	73.5067	4005	1061.06	1.06106	1.03008
1	L1	Low	30.9333	30.9333	65.5867	4492	1545.85	1.54585	1.24332
1	L1	Low	30.3	30.3	69.7933	4242	1281.37	1.28137	1.13197
1	L1	Low	29.6467	29.6467	74.4333	4242	1084.54	1.08454	1.04141
1	L1	Low	31.2267	31.2267	65.6333	4492	1543.75	1.54375	1.24248
1	L1	Low	29.76	29.76	71.1933	4242	1221.98	1.22198	1.10543
1	L1	Low	30.46	30.46	69.9467	4242	1274.86	1.27486	1.1291
1	L1	Low	27.1667	27.1667	79.7333	3565	722.507	0.722507	0.850004
1	L1	Low	30.8467	30.8467	63.5067	4492	1639.28	1.63928	1.28034
1	L1	Low	29.5867	29.5867	72.0333	4242	1186.35	1.18635	1.0892
1	L1	Low	30.4733	30.4733	67.8933	4242	1361.96	1.36196	1.16703
1	L1	Low	29.7933	29.7933	65.3667	4242	1469.15	1.46915	1.21208
1	L1	Low	30.14	30.14	67.8867	4242	1362.25	1.36225	1.16715
1	L1	Low	28.7	28.7	80.9667	4005	762.285	0.762285	0.873089
1	L1	Low	29.64	29.64	72.5667	4242	1163.72	1.16372	1.07876
1	L1	Low	29.8733	29.8733	71.6	4242	1204.73	1.20473	1.0976
1	L1	Low	27.6267	27.6267	78.9	3779	797.369	0.797369	0.892955
1	L1	Low	27.8467	27.8467	82.24	3779	671.15	0.67115	0.819238
1	L1	Low	30.0933	30.0933	63.8867	4242	1531.93	1.53193	1.23771
1	L1	Low	29.2733	29.2733	77.1133	4005	916.611	0.916611	0.957398
1	L1	Low	29.3467	29.3467	74.28	4005	1030.09	1.03009	1.01493
1	L1	Low	29.54	29.54	71.2933	4242	1217.74	1.21774	1.10351
1	L1	Low	29.54	29.54	71.2933	4242	1217.74	1.21774	1.10351
1	L1	Low	30.46	30.46	68.92	4242	1318.41	1.31841	1.14822
1	L1	Low	31.66	31.66	65.1133	4754	1658.51	1.65851	1.28783
1	L1	Low	27.52	27.52	80.9467	3779	720.025	0.720025	0.848543
1	L1	Low	31.28	31.28	68.18	4492	1429.35	1.42935	1.19556
1	L2	Low	29.16	29.16	62.9933	4005	1482.12	1.48212	1.21742
1	L2	Low	27.2467	27.2467	71.0333	3565	1032.66	1.03266	1.0162
1	L2	Low	28.4333	28.4333	67.0067	3779	1246.82	1.24682	1.11661
1	L2	Low	26.22	26.22	78.02	3361	738.748	0.738748	0.859504
1	L2	Low	28.7133	28.7133	69.5867	4005	1218.05	1.21805	1.10365
1	L2	Low	27.0533	27.0533	76.9333	3565	822.327	0.822327	0.906822
1	L2	Low	26.88	26.88	78.8267	3565	754.829	0.754829	0.868809
1	L2	Low	26.1867	26.1867	82.44	3361	590.192	0.590192	0.768239
1	L2	Low	26.6533	26.6533	80.9267	3565	679.964	0.679964	0.824599
1	L2	Low	27.1667	27.1667	83.6267	3565	583.709	0.583709	0.764009
1	L2	Low	25.1467	25.1467	90.64	3167	296.431	0.296431	0.544455
1	L2	Low	27.8333	27.8333	75.82	3779	913.762	0.913762	0.955909
1	L2	Low	27.1467	27.1467	81.7133	3565	651.92	0.65192	0.807415
1	L2	Low	23.14	23.14	95.0533	2809	138.952	0.138952	0.372762
1	L2	Low	26.92	26.92	82.12	3565	637.422	0.637422	0.798387
1	L2	Low	27.7067	27.7067	74.5533	3779	961.63	0.96163	0.980627
1	L2	Low	25.3667	25.3667	87.6333	3167	391.652	0.391652	0.625821
1	L2	Low	25.2467	25.2467	91.6	3167	266.028	0.266028	0.515779
1	L2	Low	26.4267	26.4267	85.6733	3361	481.519	0.481519	0.693916
1	L2	Low	28.32	28.32	72.8333	3779	1026.63	1.02663	1.01323
1	L2	Low	25.96	25.96	81.9667	3361	606.1	0.6061	0.778524
1	L2	Low	27.5467	27.5467	75.1733	3779	938.2	0.9382	0.968607
1	L2	Low	25.6467	25.6467	88.64	3361	381.81	0.38181	0.617907
1	L2	Low	27.1667	27.1667	81.8533	3565	646.929	0.646929	0.804319
1	L2	Low	27.4333	27.4333	80.8267	3565	683.529	0.683529	0.826758
1	L2	Low	27.36	27.36	80.64	3565	690.184	0.690184	0.830773
1	L2	Low	26.9733	26.9733	81.6	3565	655.96	0.65596	0.809914
1	L2	Low	26.86	26.86	80.28	3565	703.018	0.703018	0.838462
1	L2	Low	26.8933	26.8933	82.8133	3565	612.705	0.612705	0.782755
1	L2	Low	27.4667	27.4667	81.9	3565	645.265	0.645265	0.803284
1	L2	Low	26.2933	26.2933	85.9133	3361	473.453	0.473453	0.688079
1	L2	Low	26.9533	26.9533	80.2333	3565	704.682	0.704682	0.839453
1	L2	Low	26.1267	26.1267	85.2267	3361	496.532	0.496532	0.70465
1	L2	Low	27.94	27.94	73.6667	3779	995.137	0.995137	0.997565
1	L2	Low	26.88	26.88	77.2267	3565	811.869	0.811869	0.901038
1	L2	Low	25.5933	25.5933	79.6867	3361	682.731	0.682731	0.826275
1	L2	Low	27.82	27.82	75.8267	3779	913.51	0.91351	0.955777
1	L2	Low	26.7133	26.7133	80.5533	3565	693.274	0.693274	0.832631
1	L2	Low	27.0867	27.0867	74.9933	3565	891.488	0.891488	0.944186
1	L2	Low	28.2467	28.2467	75.46	3779	927.367	0.927367	0.962999
1	L2	Low	27.0333	27.0333	80.5	3565	695.175	0.695175	0.833772
1	L2	Low	26.7267	26.7267	81.7733	3565	649.781	0.649781	0.80609
1	L2	Low	27.9267	27.9267	77.36	3779	855.566	0.855566	0.924968
1	L2	Low	28.04	28.04	78.3	3779	820.043	0.820043	0.905562
1	L2	Low	27.78	27.78	76.7533	3779	878.492	0.878492	0.937279
1	L2	Low	28.9267	28.9267	72.7867	4005	1089.89	1.08989	1.04398
1	L2	Low	28.4627	28.4627	74.5533	3779	961.63	0.96163	0.980627
1	L2	Low	27.5867	27.5867	80.2067	3779	747.99	0.74799	0.864864
1	L2	Low	28.2733	28.2733	72.3867	3779	1043.51	1.04351	1.02152
1	L2	Low	28.56	28.56	78.4533	4005	862.944	0.862944	0.928948
1	L2	Low	26.8333	26.8333	77.3667	3565	806.878	0.806878	0.898264
1	L2	Low	28.28	28.28	77.7267	3779	841.709	0.841709	0.917447
1	L2	Low	29	29	76.3067	4005	948.918	0.948918	0.974124
1	L2	Low	28.86	28.86	82.24	4005	711.288	0.711288	0.843379
1	L2	Low	28.28	28.28	80	3779	755.8	0.7558	0.869368
1	L2	Low	27.5	27.5	83.4733	3779	624.543	0.624543	0.79028
1	L2	Low	28.8867	28.8867	75.3533	4005	987.099	0.987099	0.993529
1	L2	Low	29.4	29.4	74.04	4005	1039.7	1.0397	1.01966
1	L2	Low	28.5667	28.5667	75	4005	1001.25	1.00125	1.00062
1	L2	Low	31.3667	31.3667	64.06	4492	1614.42	1.61442	1.2706
1	L2	Low	29.8867	29.8867	71.5133	4242	1208.4	1.2084	1.09927
1	L2	Low	29.56	29.56	72.54	4242	1164.85	1.16485	1.07928
1	L2	Low	31.9267	31.9267	64.3267	4492	1602.45	1.60245	1.26588
1	L2	Low	28.9467	28.9467	75.8467	4005	967.341	0.967341	0.983535
1	L2	Low	30.6733	30.6733	66.7333	4492	1494.34	1.49434	1.22243
1	L2	Low	26.8733	26.8733	81.2067	3565	669.982	0.669982	0.818524
1	L2	Low	30.6333	30.6333	63.4733	4492	1640.78	1.64078	1.28093
1	L2	Low	29.6933	29.6933	72.3467	4242	1173.05	1.17305	1.08308
1	L2	Low	30	30	69.58	4242	1290.42	1.29042	1.13596
1	L2	Low	28.78	28.78	64.8467	4005	1407.89	1.40789	1.18655
1	L2	Low	29.0667	29.0667	71.2667	4005	1150.77	1.15077	1.07274
1	L2	Low	28.3667	28.3667	80.2267	3779	747.234	0.747234	0.864427
1	L2	Low	29.3333	29.3333	73.16	4005	1074.94	1.07494	1.03679
1	L2	Low	29.3	29.3	74.3533	4005	1027.15	1.02715	1.01348
1	L2	Low	27.9667	27.9667	79.62	3779	770.16	0.77016	0.877588
1	L2	Low	27.8467	27.8467	82.1933	3779	672.914	0.672914	0.820313
1	L2	Low	29.72	29.72	64.9733	4242	1485.83	1.48583	1.21895
1	L2	Low	28.58	28.58	77.7	4005	893.115	0.893115	0.945048
1	L2	Low	29.0933	29.0933	74.2533	4005	1031.15	1.03115	1.01546
1	L2	Low	28.3067	28.3067	76.3133	3779	895.119	0.895119	0.946107
1	L2	Low	27.5	27.5	81.3	3779	706.673	0.706673	0.840638
1	L2	Low	29.6867	29.6867	70.94	4242	1232.73	1.23273	1.11028
1	L2	Low	29.8533	29.8533	72.5533	4242	1164.29	1.16429	1.07902
1	L2	Low	26.9733	26.9733	83.2533	3565	597.019	0.597019	0.77267
1	L2	Low	30.4667	30.4667	71.5	4242	1208.97	1.20897	1.09953
2	H1	High	31.72	31.72	29.56	4750	3345.9	3.3459	1.82918
2	H1	High	30.14	30.14	53.7	4242	1964.05	1.96405	1.40144
2	H1	High	31.6467	31.6467	54.2133	4750	2174.87	2.17487	1.47474
2	H1	High	29.2067	29.2067	66.1667	4005	1355.02	1.35502	1.16406
2	H1	High	30.7333	30.7333	51.86	4492	2162.45	2.16245	1.47053
2	H1	High	31.04	31.04	67.7533	4492	1448.52	1.44852	1.20354
2	H1	High	29.16	29	67.2467	4005	1311.77	1.31177	1.14533
2	H1	High	31.16	31.16	56.5133	4492	1953.42	1.95342	1.39765
2	H1	High	31.4867	31.4867	49.0733	4492	2287.63	2.28763	1.51249
2	H1	High	31.8933	31.8933	56.1	4754	2087.01	2.08701	1.44465
2	H1	High	30.9733	30.9733	62.08	4492	1703.37	1.70337	1.30513
2	H1	High	29.7933	29.7933	56.6133	4242	1840.46	1.84046	1.35664
2	H1	High	31.2933	31.2933	60.5	4492	1774.34	1.77434	1.33204
2	H1	High	30.6133	30.6133	58.2667	4492	1874.66	1.87466	1.36918
2	H1	High	27.5533	27.5533	68.9667	3779	1172.75	1.17275	1.08294
2	H1	High	31.8067	31.8067	53.4667	4757	2213.59	2.21359	1.48781
2	H1	High	29.3067	29.3067	66.2867	4754	1602.73	1.60273	1.26599
2	H1	High	28.4333	28.4333	75.48	3779	926.611	0.926611	0.962606
2	H1	High	28.8467	28.8467	69.7467	4005	1211.65	1.21165	1.10075
2	H1	High	29.2267	29.2267	72.9067	4005	1085.09	1.08509	1.04168
2	H1	High	29.8133	29.8133	67.2267	4242	1390.24	1.39024	1.17909
2	H1	High	30.54	30.54	62.8	4492	1671.02	1.67102	1.29268
2	H1	High	29.06	29.06	65.2867	4005	1390.27	1.39027	1.1791
2	H1	High	29.7733	29.7733	71.48	4242	1209.82	1.20982	1.09992
2	H1	High	31.6267	31.6267	62.5533	4754	1780.21	1.78021	1.33425
2	H1	High	28.48	28.48	71.46	3779	1078.53	1.07853	1.03852
2	H1	High	29.82	29.82	70.2133	4242	1263.55	1.26355	1.12408
2	H1	High	30.3267	30.3267	68.3533	4242	1342.45	1.34245	1.15864
2	H1	High	30.5067	30.5067	67.5267	4492	1458.7	1.4587	1.20777
2	H1	High	31.8867	31.8867	65	4754	1663.9	1.6639	1.28992
2	H1	High	31.34	31.34	63.08	4492	1658.45	1.65845	1.28781
2	H1	High	29.3733	29.3733	65.8067	4005	1369.44	1.36944	1.17023
2	H1	High	30.3533	30.3533	67.8067	4242	1365.64	1.36564	1.16861
2	H1	High	30.8	30.8	64.96	4492	1574	1.574	1.25459
2	H1	High	30.7533	30.7533	67.6533	4492	1453.01	1.45301	1.20541
2	H1	High	30.4133	30.4133	64.4867	4242	1506.48	1.50648	1.22739
2	H1	High	30.7333	30.7333	62.8	4492	1671.02	1.67102	1.29268
2	H1	High	30.8933	30.8933	62.6533	4492	1677.61	1.67761	1.29523
2	H1	High	28.82	28.82	69.8867	4005	1206.04	1.20604	1.0982
2	H1	High	28.1	28.1	75.2067	3779	936.94	0.93694	0.967957
2	H1	High	29.3733	29.3733	72.52	4005	1100.57	1.10057	1.04908
2	H1	High	29.0533	29.0533	71.6333	4005	1136.08	1.13608	1.06587
2	H1	High	29.3067	29.3067	66.2867	4005	1350.22	1.35022	1.16199
2	H1	High	28.3267	28.3267	73.8133	3779	989.594	0.989594	0.994783
2	H1	High	28.5733	28.5733	68.74	4005	1251.96	1.25196	1.11891
2	H1	High	32.0867	32.0867	60.5867	4754	1873.71	1.87371	1.36884
2	H1	High	29.46	29.46	66.8933	4005	1325.92	1.32592	1.15149
2	H1	High	30.9	30.9	63.36	4492	1645.87	1.64587	1.28291
2	H1	High	30.1933	30.1933	60.9133	4242	1658.06	1.65806	1.28766
2	H1	High	31.7533	31.7533	57.72	4754	2009.99	2.00999	1.41774
2	H1	High	30.84	30.84	68.0067	4492	1437.14	1.43714	1.19881
2	H1	High	33.16	33.16	55.2467	5029	2250.65	2.25065	1.50022
2	H1	High	31.2067	31.2067	63.86	4492	1623.41	1.62341	1.27413
2	H1	High	31	31	61	4492	1751.88	1.75188	1.32359
2	H1	High	29.5867	29.5867	70.2267	4242	1262.98	1.26298	1.12383
2	H1	High	31.82	31.82	63.3	4754	1744.72	1.74472	1.32088
2	H1	High	33.1733	33.1733	62.4333	5029	1889.23	1.88923	1.37449
2	H1	High	33.1	33.1	58.8533	5029	2069.27	2.06927	1.43849
2	H1	High	31.76	31.76	65.82	4754	1624.92	1.62492	1.27472
2	H1	High	30.8733	30.8733	67.46	4492	1461.7	1.4617	1.20901
2	H1	High	31.68	31.68	63.4	4754	1739.96	1.73996	1.31908
2	H1	High	33.5333	33.5333	53.92	5318	2450.53	2.45053	1.56542
2	H1	High	30.6933	30.6933	67.7467	4492	1448.82	1.44882	1.20367
2	H1	High	30.4733	30.4733	67.8467	4242	1363.94	1.36394	1.16788
2	H1	High	28.4467	28.4467	70.1267	3779	1128.91	1.12891	1.0625
2	H1	High	32.4733	32.4733	60.3467	4754	1885.12	1.88512	1.373
2	H1	High	29.9867	29.9867	69.86	4242	1278.54	1.27854	1.13072
2	H1	High	32.0267	32.0267	55.58	4754	2111.73	2.11173	1.45318
2	H1	High	31.7733	31.7733	62.4133	4754	1786.87	1.78687	1.33674
2	H1	High	30.0333	30.0333	68.6067	4242	1331.71	1.33171	1.154
2	H1	High	30.4867	30.4867	64.3067	4242	1514.11	1.51411	1.23049
2	H1	High	32.68	32.68	57.3333	5029	2145.71	2.14571	1.46482
2	H1	High	31.2467	31.2467	63.6	4492	1635.09	1.63509	1.27871
2		High	H2 Temp	H2 Temp	H2 RH		#VALUE!	#VALUE!	#VALUE!
2	H2	High	31.3933	31.3933	30.68	4492	3113.85	3.11385	1.76461
2	H2	High	30.34	30.34	53.2667	4242	1982.43	1.98243	1.40799
2	H2	High	32.3467	32.3467	52.4733	4754	2259.42	2.25942	1.50314
2	H2	High	29.1	29.1	67.6	4005	1297.62	1.29762	1.13913
2	H2	High	30.58	30.58	54.62	4492	2038.47	2.03847	1.42775
2	H2	High	30.4133	30.4133	68.6533	4242	1329.73	1.32973	1.15314
2	H2	High	29.14	29.14	66.08	4005	1358.5	1.3585	1.16555
2	H2	High	30.44	30.44	57.4533	4005	1703.99	1.70399	1.30537
2	H2	High	31.28	31.28	50.5267	4492	2222.34	2.22234	1.49075
2	H2	High	31.5733	31.5733	56.0467	4754	2089.54	2.08954	1.44552
2	H2	High	30.18	30.18	65.652	4242	1457.04	1.45704	1.20708
2	H2	High	29.58	29.58	55.28	4242	1897.02	1.89702	1.37732
2	H2	High	31.1867	31.1867	62.7933	4492	1671.32	1.67132	1.2928
2	H2	High	30.6333	30.6333	59.3533	4492	1825.85	1.82585	1.35124
2	H2	High	27.14	27.14	71.7667	3565	1006.52	1.00652	1.00325
2	H2	High	31.0133	31.0133	57.88	4492	1892.03	1.89203	1.37551
2	H2	High	29.1067	29.1067	66.58	4005	1338.47	1.33847	1.15692
2	H2	High	27.7333	27.7333	74.86	3779	950.041	0.950041	0.9747
2	H2	High	28.48	28.48	71.7733	3779	1066.69	1.06669	1.0328
2	H2	High	28.9467	28.9467	72.34	4005	1107.78	1.10778	1.05251
2	H2	High	29.04	29.04	71.1533	4005	1155.31	1.15531	1.07485
2	H2	High	30.38	30.38	62.9067	4242	1573.5	1.5735	1.25439
2	H2	High	28.5067	28.5067	67.3133	4005	1309.1	1.3091	1.14416
2	H2	High	29.6933	29.6933	70.0333	4242	1271.19	1.27119	1.12747
2	H2	High	30.4267	30.4267	66.8733	4242	1405.23	1.40523	1.18543
2	H2	High	28.32	28.32	73.38	3779	1005.97	1.00597	1.00298
2	H2	High	29.1	29.1	111.287	4005	-452.031	-0.452031	#NUM!
2	H2	High	30.0867	30.0867	66.8333	4242	1406.93	1.40693	1.18614
2	H2	High	30.1067	30.1067	67.8067	4242	1365.64	1.36564	1.16861
2	H2	High	31.2333	31.2333	66.1067	4492	1522.49	1.52249	1.23389
2	H2	High	30.42	30.42	67.7533	4242	1367.9	1.3679	1.16957
2	H2	High	31.0933	31.0933	63.0533	4492	1659.64	1.65964	1.28827
2	H2	High	29.7867	29.7867	69.1067	4242	1310.5	1.3105	1.14477
2	H2	High	29.92	29.92	65.7667	4242	1452.18	1.45218	1.20506
2	H2	High	30.5067	30.5067	100.927	4492	-41.6259	-0.0416259	#NUM!
2	H2	High	30.42	30.42	64.7733	4242	1494.32	1.49432	1.22242
2	H2	High	30	30	63.0467	4242	1567.56	1.56756	1.25202
2	H2	High	29.8933	29.8933	66.34	4242	1427.86	1.42786	1.19493
2	H2	High	29.12	29.12	70.62	4005	1176.67	1.17667	1.08474
2	H2	High	27.9333	27.9333	79.8267	3779	762.35	0.76235	0.873127
2	H2	High	30.0733	30.0733	67.96	4242	1359.14	1.35914	1.16582
2	H2	High	28.3	28.3	72.7533	3779	1029.65	1.02965	1.01472
2	H2	High	28.8467	28.8467	67.36	4005	1307.23	1.30723	1.14334
2	H2	High	27.6933	27.6933	75.2267	3779	936.184	0.936184	0.967566
2	H2	High	29.0933	29.0933	72.38	4005	1106.18	1.10618	1.05175
2	H2	High	31.4133	31.4133	62.6867	4492	1676.11	1.67611	1.29465
2	H2	High	30.42	30.42	69.4867	4242	1294.38	1.29438	1.13771
2	H2	High	29.9733	29.9733	66.4933	4242	1421.35	1.42135	1.19221
2	H2	High	29.34	29.34	66.34	4005	1348.08	1.34808	1.16107
2	H2	High	30.9533	30.9533	62.8733	4492	1667.73	1.66773	1.29141
2	H2	High	31.52	31.52	69.7067	4754	1440.15	1.44015	1.20006
2	H2	High	32.2533	32.2533	57.8667	4754	2003.02	2.00302	1.41528
2	H2	High	31.2867	31.2867	63.5267	4492	1638.38	1.63838	1.27999
2	H2	High	30.7267	30.7267	62.8533	4492	1668.63	1.66863	1.29175
2	H2	High	29.2333	29.2333	71.7	4005	1133.41	1.13342	1.06462
2	H2	High	30.7133	30.7133	66.6067	4492	1500.03	1.50003	1.22476
2	H2	High	31.68	31.68	67.46	4754	1546.95	1.54695	1.24377
2	H2	High	32.44	32.44	59.2867	4754	1935.51	1.93551	1.39123
2	H2	High	30.6267	30.6267	67.84	4492	1444.63	1.44463	1.20193
2	H2	High	29.12	29.12	70.62	4005	1176.67	1.17667	1.08474
2	H2	High	27.9333	27.9333	79.8267	3779	762.35	0.76235	0.873127
2	H2	High	31.2933	31.2933	66.5267	4492	1503.62	1.50362	1.22622
2	H2	High	31.2933	31.2933	66.5267	4492	1503.62	1.50362	1.22622
2	H2	High	29.86	29.86	71.9133	4242	1191.44	1.19144	1.09153
2	H2	High	28.48	28.48	69.8267	3779	1140.25	1.14025	1.06783
2	H2	High	31.82	31.82	97.36	4754	125.506	0.125506	0.354268
2	H2	High	29.3867	29.3867	72.64	4005	1095.77	1.09577	1.04679
2	H2	High	31.64	31.64	56.3133	4754	2076.86	2.07686	1.44113
2	H2	High	31.54	31.54	63.58	4754	1731.41	1.73141	1.31583
2	H2	High	29.9533	29.9533	70.4133	4242	1255.07	1.25507	1.1203
2	H2	High	30.28	30.28	65.96	4242	1443.98	1.44398	1.20166
2	H2	High	32.1733	32.1733	58.0267	4754	1995.41	1.99541	1.41259
2	H2	High	30.8467	30.8467	60.44	4492	1777.04	1.77704	1.33305
2	L1	Low	30.9533	30.9533	32.4667	4492	3033.6	3.0336	1.74172
2	L1	Low	30.0867	30.0867	54.2867	4242	1939.16	1.93916	1.39254
2	L1	Low	31.24	31.24	56.7067	4492	1944.74	1.94474	1.39454
2	L1	Low	29.4533	29.4533	67.2267	4005	1312.57	1.31257	1.14568
2	L1	Low	30.7533	30.7533	53.4733	4492	2089.98	2.08998	1.44568
2	L1	Low	31.02	31.02	69.4933	4492	1370.36	1.37036	1.17062
2	L1	Low	29.2467	29.2467	69.4133	4005	1225	1.225	1.1068
2	L1	Low	30.8067	30.8067	57.7	4492	1900.12	1.90012	1.37845
2	L1	Low	31.18	31.18	50.8867	4492	2206.17	2.20617	1.48532
2	L1	Low	32.2333	32.2333	56.6467	4754	2061.02	2.06102	1.43562
2	L1	Low	31	31	61.7533	4492	1718.04	1.71804	1.31074
2	L1	Low	29.9	29.9	58.0133	4242	1781.07	1.78107	1.33457
2	L1	Low	30.7267	30.7267	64.12	4492	1611.73	1.61173	1.26954
2	L1	Low	30.3933	30.3933	59.32	4242	1725.65	1.72565	1.31364
2	L1	Low	27.3667	27.3667	71.98	3565	998.913	0.998913	0.999456
2	L1	Low	31.5467	31.5467	56.3267	4754	2076.23	2.07623	1.44091
2	L1	Low	29.2733	29.2733	67.5933	4005	1297.89	1.29789	1.13925
2	L1	Low	28.1067	28.1067	76.2533	3779	897.387	0.897387	0.947305
2	L1	Low	28.7533	28.7533	69.2467	4005	1231.67	1.23167	1.10981
2	L1	Low	29.12	29.12	71.78	4005	1130.21	1.13021	1.06311
2	L1	Low	29.6533	29.6533	68.9733	4242	1316.15	1.31615	1.14724
2	L1	Low	30.48	30.48	64.6267	4242	1500.54	1.50054	1.22496
2	L1	Low	28.8733	28.8733	67.7133	4005	1293.08	1.29308	1.13714
2	L1	Low	29.8667	29.8667	72.48	4242	1167.4	1.1674	1.08046
2	L1	Low	31.3667	31.3667	65.2	4492	1563.22	1.56322	1.25029
2	L1	Low	28.5467	28.5467	72.8267	4005	1088.29	1.08829	1.04321
2	L1	Low	29.9533	29.9533	70.2867	4242	1260.44	1.26044	1.12269
2	L1	Low	29.9867	29.9867	69.5467	4242	1291.83	1.29183	1.13659
2	L1	Low	30.2	30.2	70.0067	4242	1272.32	1.27232	1.12797
2	L1	Low	31.64	31.64	67.78	4754	1531.74	1.53174	1.23763
2	L1	Low	31.6667	31.6667	64.42	4754	1691.47	1.69147	1.30057
2	L1	Low	30.6733	30.6733	66.3267	4492	1512.61	1.51261	1.22988
2	L1	Low	29.96	29.96	68.9667	4242	1316.43	1.31643	1.14736
2	L1	Low	29.86	29.86	67.8933	4242	1361.96	1.36196	1.16703
2	L1	Low	30.8333	30.8333	68.56	4492	1412.28	1.41228	1.1884
2	L1	Low	30.6267	30.6267	66.2933	4492	1514.1	1.5141	1.23049
2	L1	Low	30.8333	30.8333	64.3333	4492	1602.15	1.60215	1.26576
2	L1	Low	28.98	28.98	69.4	4005	1225.53	1.22553	1.10704
2	L1	Low	28.4067	28.4067	77.9267	3779	834.151	0.834151	0.913319
2	L1	Low	29.4867	29.4867	73.1667	4005	1074.67	1.07468	1.03667
2	L1	Low	28.8133	28.8133	74.5933	4005	1017.54	1.01754	1.00873
2	L1	Low	29.1333	29.1333	68.88	4005	1246.36	1.24636	1.1164
2	L1	Low	28.28	28.28	71.22	3779	1087.6	1.0876	1.04288
2	L1	Low	29.5733	29.5733	71.04	4242	1228.48	1.22848	1.10837
2	L1	Low	31.7867	31.7867	64.4733	4754	1688.94	1.68894	1.29959
2	L1	Low	29.6067	29.6067	71.9933	4242	1188.04	1.18804	1.08997
2	L1	Low	30.7267	30.7267	66.88	4492	1487.75	1.48775	1.21973
2	L1	Low	29.96	29.96	66.48	4242	1421.92	1.42192	1.19244
2	L1	Low	31.3533	31.3533	63.8467	4492	1624.01	1.62401	1.27437
2	L1	Low	31.2067	31.2067	68.1533	4492	1430.55	1.43055	1.19606
2	L1	Low	33.1533	33.1533	56.2267	5029	2201.36	2.20136	1.4837
2	L1	Low	31.16	31.16	67.9333	4492	1440.43	1.44043	1.20018
2	L1	Low	30.8133	30.8133	62.16	4492	1699.77	1.69977	1.30375
2	L1	Low	29.44	29.44	71.52	4005	1140.62	1.14062	1.068
2	L1	Low	31.46	31.46	66.44	4492	1507.52	1.50752	1.22781
2	L1	Low	32.86	32.86	63.8133	5029	1819.83	1.81983	1.34901
2	L1	Low	32.7533	32.7533	60.42	5029	1990.48	1.99048	1.41084
2	L1	Low	30.9733	30.9733	68.3333	4492	1422.47	1.42247	1.19267
2	L1	Low	31.4867	31.4867	68.44	4492	1417.68	1.41768	1.19066
2	L1	Low	31.2533	31.2533	66.7067	4492	1495.54	1.49554	1.22292
2	L1	Low	33.0133	33.0133	56.7333	5029	2175.88	2.17588	1.47509
2	L1	Low	30.0533	30.0533	69.5933	4242	1289.85	1.28985	1.13572
2	L1	Low	30.6733	30.6733	65.8667	4492	1533.27	1.53327	1.23825
2	L1	Low	28.3467	28.3467	74.3933	3779	967.676	0.967676	0.983705
2	L1	Low	32.28	32.28	62.46	4754	1784.65	1.78465	1.33591
2	L1	Low	30.2467	30.2467	68.2333	4242	1347.54	1.34754	1.16084
2	L1	Low	32.2133	32.2133	58.0933	4754	1992.24	1.99224	1.41147
2	L1	Low	31.5533	31.5533	63.7467	4754	1723.48	1.72348	1.31282
2	L1	Low	32.1	32.1	60.7733	4754	1864.84	1.86484	1.36559
2	L1	Low	30.3533	30.3533	64.9533	4242	1486.68	1.48668	1.21929
2	L1	Low	32.4333	32.4333	58.32	4754	1981.47	1.98147	1.40765
2	L1	Low	31.1667	31.1667	59.4067	4492	1823.45	1.82345	1.35035
2	L2	Low	31.4867	31.4867	31.6933	4492	3068.34	3.06834	1.75167
2	L2	Low	30.8267	30.8267	54.28	4492	2053.74	2.05374	1.43309
2	L2	Low	31.9467	31.9467	54.04	4754	2184.94	2.18494	1.47815
2	L2	Low	29.38	29.38	67.4867	4005	1302.16	1.30216	1.14112
2	L2	Low	30.7	30.7	53.7933	4492	2075.6	2.0756	1.4407
2	L2	Low	31.24	31.24	67.5533	4492	1457.5	1.4575	1.20727
2	L2	Low	29.24	29.24	67.52	4005	1300.82	1.30082	1.14054
2	L2	Low	30.6067	30.6067	59.0667	4492	1838.73	1.83873	1.356
2	L2	Low	31.5933	31.5933	50.1	4754	2372.25	2.37225	1.54021
2	L2	Low	32.2467	32.2467	56.4733	4754	2069.26	2.06926	1.43849
2	L2	Low	30.82	30.82	62.8933	4492	1666.83	1.66683	1.29106
2	L2	Low	30.2533	30.2533	56.3733	4242	1850.64	1.85064	1.36038
2	L2	Low	31.6	31.6	62.5533	4754	1780.21	1.78021	1.33425
2	L2	Low	30.7333	30.7333	58.6133	4492	1859.09	1.85909	1.36348
2	L2	Low	27.66	27.66	70.84	3779	1101.96	1.10196	1.04974
2	L2	Low	31.3933	31.3933	56.5467	4492	1951.92	1.95192	1.39711
2	L2	Low	29.4933	29.4933	66.7133	4005	1333.13	1.33313	1.15461
2	L2	Low	28.14	28.14	75.9133	3779	910.235	0.910235	0.954062
2	L2	Low	28.8867	28.8867	73.16	4005	1074.94	1.07494	1.03679
2	L2	Low	29.3067	29.3067	72.48	4005	1102.18	1.10218	1.04985
2	L2	Low	29.7067	29.7067	66.3933	4242	1425.59	1.42559	1.19398
2	L2	Low	30.3267	30.3267	63.9667	4242	1528.53	1.52853	1.23634
2	L2	Low	28.3533	28.3533	71.34	3779	1083.06	1.08306	1.0407
2	L2	Low	29.78	29.78	72.1	4242	1183.52	1.18352	1.0879
2	L2	Low	31.0333	31.0333	66.0133	4492	1526.68	1.52668	1.23559
2	L2	Low	28.6267	28.6267	74.4133	4005	1024.75	1.02475	1.0123
2	L2	Low	29.38	29.38	71.44	4005	1143.83	1.14383	1.0695
2	L2	Low	30.1267	30.1267	67.8533	4242	1363.66	1.36366	1.16776
2	L2	Low	30.4067	30.4067	68.7133	4242	1327.18	1.32718	1.15203
2	L2	Low	32.2267	32.2267	65.5533	4754	1637.59	1.63759	1.27969
2	L2	Low	31.78	31.78	64.54	4754	1685.77	1.68577	1.29837
2	L2	Low	31.0933	31.0933	64.7867	4492	1581.78	1.58178	1.25769
2	L2	Low	30.2867	30.2867	68.3133	4242	1344.15	1.34415	1.15937
2	L2	Low	30.5067	30.5067	65.9933	4492	1527.58	1.52758	1.23595
2	L2	Low	30.2733	30.2733	69.7067	4242	1285.04	1.28504	1.1336
2	L2	Low	30.9333	30.9333	65.0067	4492	1571.9	1.5719	1.25375
2	L2	Low	30.8133	30.8133	63.56	4492	1636.88	1.63688	1.27941
2	L2	Low	30.9867	30.9867	62.9	4492	1666.53	1.66653	1.29094
2	L2	Low	29.3133	29.3133	69.98	4005	1202.3	1.2023	1.09649
2	L2	Low	28.4267	28.4267	79.6067	3779	770.664	0.770664	0.877875
2	L2	Low	30.34	30.34	70.1267	4242	1267.23	1.26723	1.12571
2	L2	Low	29.0067	29.0067	71.18	4005	1154.24	1.15424	1.07436
2	L2	Low	29.4533	29.4533	66.0467	4005	1359.83	1.35983	1.16612
2	L2	Low	28.0067	28.0067	76.8733	3779	873.957	0.873957	0.934857
2	L2	Low	29.9867	29.9867	69.48	4242	1294.66	1.29466	1.13783
2	L2	Low	31.9667	31.9667	62.1333	4754	1800.18	1.80018	1.34171
2	L2	Low	30.06	30.06	70.64	4242	1245.45	1.24545	1.116
2	L2	Low	30.4867	30.4867	66.0933	4242	1438.32	1.43832	1.1993
2	L2	Low	30.0667	30.0667	64.6933	4242	1497.71	1.49771	1.22381
2	L2	Low	31.6067	31.6067	62.02	4754	1805.57	1.80557	1.34371
2	L2	Low	31.1067	31.1067	69.2467	4492	1381.44	1.38144	1.17535
2	L2	Low	32.8667	32.8667	56.36	5029	2194.66	2.19466	1.48144
2	L2	Low	31.4267	31.4267	63.0667	4492	1659.05	1.65905	1.28804
2	L2	Low	31.0333	31.0333	60.9133	4492	1755.77	1.75577	1.32506
2	L2	Low	29.4133	29.4133	73.0867	4005	1077.88	1.07788	1.03821
2	L2	Low	31.7867	31.7867	64.1067	4754	1706.37	1.70637	1.30628
2	L2	Low	32.96	32.96	63.8533	5029	1817.82	1.81782	1.34826
2	L2	Low	32.5133	32.5133	61.4333	5029	1939.52	1.93952	1.39267
2	L2	Low	31.0133	31.0133	67.7333	4492	1449.42	1.44942	1.20392
2	L2	Low	31.14	31.14	65.8533	4492	1533.87	1.53387	1.23849
2	L2	Low	31.58	31.58	65.94	4754	1619.21	1.61921	1.27248
2	L2	Low	33.1467	33.1467	55.94	5029	2215.78	2.21578	1.48855
2	L2	Low	30.2267	30.2267	68.0933	4242	1353.48	1.35348	1.16339
2	L2	Low	30.4067	30.4067	68.5667	4242	1333.4	1.3334	1.15473
2	L2	Low	28.54	28.54	73.3267	4005	1068.27	1.06827	1.03357
2	L2	Low	32.12	32.12	62.3	4754	1792.26	1.79226	1.33875
2	L2	Low	29.8333	29.8333	70.9333	4242	1233.01	1.23301	1.11041
2	L2	Low	31.5867	31.5867	56.58	4754	2064.19	2.06419	1.43673
2	L2	Low	31.96	31.96	63.7133	4754	1725.07	1.72507	1.31342
2	L2	Low	30.2533	30.2533	69.2733	4242	1303.43	1.30343	1.14168
2	L2	Low	30.46	30.46	64.8133	4242	1492.62	1.49262	1.22173
2	L2	Low	31.8067	31.8067	59.8133	4754	1910.47	1.91047	1.3822
2	L2	Low	31.4	31.4	65.0933	4492	1568.01	1.56801	1.2522

## Sheet: Soil matric potential at death
species	light treatment	ψmMPa	Logψm Mpa
Sgla	High	-66.6213	-1.83008
Sgla	High	-66.6213	-1.83008
Sgla	High	-106.536	-2.03155
Sgla	High	-54.4797	-1.74413
Sgla	High	-66.6213	-1.83008
Atox	High	-113.926	-2.06042
Atox	High	-94.7382	-1.98109
Atox	High	-41.6611	-1.63003
Atox	High	-99.6253	-2.00271
Atox	High	-66.6213	-1.83008
Cpent	High	-66.6213	-1.83008
Cpent	High	-87.1199	-1.94507
Cpent	High	-106.536	-2.03155
Cpent	High	-42.3009	-1.6365
Cpent	High	-130.279	-2.11819
Eang	High	-93.163	-1.97388
Eang	High	-121.828	-2.0893
Eang	High	-81.4688	-1.91629
Eang	High	-76.1843	-1.88753
Eang	High	-71.2425	-1.85879
Sgla	High	-60.414	-1.78827
Sgla	High	-49.8196	-1.70603
Sgla	High	-29.792	-1.48844
Sgla	High	-107.733	-2.03636
Sgla	High	-49.8196	-1.70603
Atox	High	-113.926	-2.06042
Atox	High	-69.1035	-1.84574
Atox	High	-130.643	-2.1194
Atox	High	-50.9458	-1.71555
Atox	High	-130.643	-2.1194
Cpent	High	-60.062	-1.78577
Cpent	High	-87.1199	-1.94507
Cpent	High	-106.536	-2.03155
Cpent	High	-121.828	-2.0893
Cpent	High	-113.926	-2.06042
Eang	High	-66.6213	-1.83008
Eang	High	-58.2587	-1.77275
Eang	High	-114.885	-2.06403
Eang	High	-83.3105	-1.92588
Eang	High	-101.027	-2.00872
Sgla	Low	-70.6714	-1.85535
Sgla	Low	-66.4428	-1.82894
Sgla	Low	-66.4428	-1.82894
Sgla	Low	-36.1275	-1.5697
Sgla	Low	-41.6611	-1.63003
Cpent	Low	-130.643	-2.1194
Cpent	Low	-62.2998	-1.8014
Cpent	Low	-122.511	-2.09171
Cpent	Low	-101.027	-2.00872
Eang	Low	-90.454	-1.9612
Eang	Low	-83.3105	-1.92588
Eang	Low	-78.1245	-1.89831
Eang	Low	-68.7009	-1.84324
Eang	Low	-73.2614	-1.87076
Atox	Low	-99.6253	-2.00271
Atox	Low	-76.1843	-1.88753
Atox	Low	-54.4797	-1.74413
Atox	Low	-76.1843	-1.88753
Sgla	Low	-40.5583	-1.61866
Sgla	Low	-17.0976	-1.25762
Sgla	Low	-31.7697	-1.51547
Sgla	Low	-58.7295	-1.77619
Sgla	Low	-75.1692	-1.88178
Cpent	Low	-0.118475	-0.0486261
Cpent	Low	-0.401756	-0.146672
Cpent	Low	-4.13645	-0.710663
Cpent	Low	-2.23187	-0.509453
Eang	Low	-13.7769	-1.16958
Eang	Low	-10.6537	-1.06646
Eang	Low	-51.9116	-1.72355
Eang	Low	-0.118475	-0.0486261
Eang	Low	-0.456865	-0.163419
Atox	Low	-60.414	-1.78827
Atox	Low	-73.2614	-1.87076
Atox	Low	-122.511	-2.09171
Atox	Low	-73.2614	-1.87076
Atox	Low	-53.1267	-1.73341
Tafri	High	-91.6488	-1.96684
Tafri	High	-87.4732	-1.94681
Tafri	High	-100.056	-2.00456
Tafri	High	-113.521	-2.05888
Tafri	High	-70.8246	-1.85627
Tafri	High	-91.6488	-1.96684
Tafri	High	-87.4732	-1.94681
Tafri	High	-100.056	-2.00456
Tafri	High	-113.521	-2.05888
Tafri	High	-70.8246	-1.85627
Pafri	High	-130.317	-2.11832
Pafri	High	-130.202	-2.11794
Pafri	High	-114.221	-2.06153
Pafri	High	-121.539	-2.08828
Pafri	High	-114.318	-2.0619
Pafri	High	-130.279	-2.11819
Pafri	High	-121.685	-2.08879
Pafri	High	-114.221	-2.06153
Pafri	High	-106.904	-2.03304
Pafri	High	-114.123	-2.06116
Pafri	Low	-114.025	-2.06079
Pafri	Low	-121.241	-2.08722
Pafri	Low	-121.685	-2.08879
Pafri	Low	-99.0358	-2.00016
Pafri	Low	-121.391	-2.08775
Tafri	Low	-38.9587	-1.60161
Tafri	Low	-121.828	-2.0893
Tafri	Low	-99.0358	-2.00016
Tafri	Low	-99.77	-2.00333
Tafri	Low	-80.8932	-1.91325
Pafri	Low	-121.969	-2.0898
Pafri	Low	-121.828	-2.0893
Pafri	Low	-130.391	-2.11857
Pafri	Low	-121.969	-2.0898
Pafri	Low	-105.511	-2.02739
Tafri	Low	-113.826	-2.06004
Tafri	Low	-98.5821	-1.99818
Tafri	Low	-113.926	-2.06042
Tafri	Low	-93.4867	-1.97537
Tafri	Low	-91.6488	-1.96684
Arob	High	-53.3548	-1.73524
Arob	High	-35.1459	-1.55806
Arob	High	-46.5186	-1.67686
Arob	High	-46.9703	-1.68097
Arob	High	-29.592	-1.48561
Arob	High	-57.8149	-1.76949
Arob	High	-26.4869	-1.43913
Arob	High	-50.4982	-1.71179
Arob	High	-38.0899	-1.59206
Arob	High	-70.6138	-1.855
Arob	Low	-44.4404	-1.65744
Arob	Low	-51.3896	-1.71924
Arob	Low	-43.013	-1.64358
Arob	Low	-49.5914	-1.70408
Arob	Low	-44.7713	-1.66059
Arob	Low	-37.4312	-1.58468
Arob	Low	-40.1119	-1.61397
Arob	Low	-33.0187	-1.53172
Arob	Low	-56.4568	-1.75934
Arob	Low	-34.495	-1.55017
Srhino	High	-39.4366	-1.60678
Srhino	High	-36.5433	-1.57453
Srhino	High	-39.4366	-1.60678
Srhino	High	-33.8386	-1.54206
Srhino	High	-81.4688	-1.91629
Srhino	High	-42.3009	-1.6365
Srhino	High	-50.9458	-1.71555
Srhino	High	-36.7663	-1.5771
Srhino	High	-101.027	-2.00872
Srhino	High	-36.7663	-1.5771
Srhino	Low	-24.1407	-1.40038
Srhino	Low	-20.9822	-1.34207
Srhino	Low	-19.5614	-1.31305
Srhino	Low	-25.8941	-1.42966
Srhino	Low	-19.5614	-1.31305
Srhino	Low	-29.792	-1.48844
Srhino	Low	-22.5061	-1.37118
Srhino	Low	-27.7747	-1.45901
Srhino	Low	-29.792	-1.48844
Srhino	Low	-22.5061	-1.37118
